# Supplementary material for: 2,2′-Diamino-4,4′-bi-1,3-thia­zolium bis­(3-nitro­benzoate)
Source: Acta Crystallogr Sect E Struct Rep Online. 2009 Feb 25;65(Pt 3):o590. doi: 10.1107/S1600536809005856 (PMC2968686; doi:10.1107/S1600536809005856)
Supplement: Supplementary file 1 [file e-65-0o590-sup1.cif]

##############################################################################
###                                                                        ###
###        Electronic paper (Acta Crystallographica Section E)             ###
###                                                                        ###
##############################################################################
#                                                                            #
# This CIF contains the data in a paper accepted for publication in Acta     #
# Crystallographica Section E. It conforms to the requirements of Notes      #
# for Authors for Section E, and has been peer reviewed under the auspices   #
# of the IUCr Commission on Journals.                                        #
#                                                                            #
# Full details of the Crystallographic Information File format               #
# are given in the paper "The Crystallographic Information File (CIF):       #
# a New Standard Archive File for Crystallography" by S. R. Hall, F. H.      #
# Allen and I. D. Brown [Acta Cryst. (1991), A47, 655-685].                  #
#                                                                            #
# The current version of the core CIF dictionary is obtainable from          #
# ftp://ftp.iucr.org/pub/cif_core.dic. The current version number is 2.4.    #
#                                                                            #
# Software is freely available for graphical display of the structure(s) in  #
# this CIF.  For information consult the CIF home page http://www.iucr.org/  #
# cif/home.html                                                              #
#                                                                            #
# This file may be used for bona fide research purposes within the           #
# scientific community so long as proper attribution is given to the journal # 
# article from which it was obtained.                                        #
#                                                                            #
##############################################################################
                                             
data_I
_audit_creation_method     SHELXL-97
_chemical_name_systematic
;
2,2'-Diamino-4,4'-bi-1,3-thiazolium bis(3-nitrobenzoate)
;
_chemical_name_common     ?
_chemical_formula_moiety     'C6 H8 N4 S2 2+, 2(C7 H4 N O4 -)'
_chemical_formula_sum     'C20 H16 N6 O8 S2'
_chemical_formula_iupac     'C6 H8 N4 S2 2+, 2C7 H4 N O4 -'
_chemical_formula_weight     532.51
_chemical_melting_point     ?
_symmetry_cell_setting     triclinic
_symmetry_space_group_name_H-M     'P -1'
_symmetry_space_group_name_Hall     '-P 1'
loop_
    _symmetry_equiv_pos_as_xyz
    'x, y, z'
    '-x, -y, -z'
_cell_length_a     6.5670(13)
_cell_length_b     7.4538(15)
_cell_length_c     12.301(2)
_cell_angle_alpha     74.747(2)
_cell_angle_beta     89.721(2)
_cell_angle_gamma     70.483(2)
_cell_volume     545.26(19)
_cell_formula_units_Z     1
_cell_measurement_reflns_used     1780
_cell_measurement_theta_min     2.0
_cell_measurement_theta_max     25.0
_cell_measurement_temperature     295(2)
_exptl_crystal_description     prism
_exptl_crystal_colour     yellow
_exptl_crystal_size_max     0.20
_exptl_crystal_size_mid     0.18
_exptl_crystal_size_min     0.15
_exptl_crystal_density_diffrn     1.622
_exptl_crystal_density_meas     ?
_exptl_crystal_density_method     'not measured'
_exptl_crystal_F_000     274
_exptl_absorpt_coefficient_mu     0.308
_exptl_absorpt_correction_type     multi-scan
_exptl_absorpt_process_details     '(ABSCOR; Higashi, 1995)'
_exptl_absorpt_correction_T_min     0.940
_exptl_absorpt_correction_T_max     0.955
_exptl_special_details
;
;
_diffrn_ambient_temperature     293(2)
_diffrn_radiation_type     MoK\a
_diffrn_radiation_wavelength     0.71073
_diffrn_radiation_source     'fine-focus sealed tube'
_diffrn_radiation_monochromator     graphite
_diffrn_measurement_device_type     'Bruker APEXII'
_diffrn_measurement_method     \w
_diffrn_detector_area_resol_mean     10.0
_diffrn_reflns_number     2771
_diffrn_reflns_av_R_equivalents     0.0184
_diffrn_reflns_av_sigmaI/netI     0.0438
_diffrn_reflns_theta_min     3.02
_diffrn_reflns_theta_max     25.01
_diffrn_reflns_theta_full     25.01
_diffrn_measured_fraction_theta_max     0.974
_diffrn_measured_fraction_theta_full     0.974
_diffrn_reflns_limit_h_min     -7
_diffrn_reflns_limit_h_max     7
_diffrn_reflns_limit_k_min     -8
_diffrn_reflns_limit_k_max     8
_diffrn_reflns_limit_l_min     -14
_diffrn_reflns_limit_l_max     12
_diffrn_standards_number     0
_diffrn_standards_interval_count     0
_diffrn_standards_interval_time     0
_diffrn_standards_decay_%     0
_refine_special_details
;
;
_reflns_number_total     1880
_reflns_number_gt     1325
_reflns_threshold_expression     I>2\s(I)
_refine_ls_structure_factor_coef     Fsqd
_refine_ls_matrix_type     full
_refine_ls_R_factor_all     0.0759
_refine_ls_R_factor_gt     0.0505
_refine_ls_wR_factor_gt     0.1257
_refine_ls_wR_factor_ref     0.1401
_refine_ls_goodness_of_fit_ref     1.076
_refine_ls_restrained_S_all     1.076
_refine_ls_number_reflns     1880
_refine_ls_number_parameters     164
_refine_ls_number_restraints     0
_refine_ls_number_constraints     0
_refine_ls_hydrogen_treatment     constr
_refine_ls_weighting_scheme     calc
_refine_ls_weighting_details
         'calc w=1/[\s^2^(Fo^2^)+(0.0733P)^2^+0.0511P] where P=(Fo^2^+2Fc^2^)/3'
_atom_sites_solution_hydrogens     geom
_atom_sites_solution_primary     direct
_atom_sites_solution_secondary     difmap
_refine_ls_shift/su_max     0.000
_refine_ls_shift/su_mean     0.000
_refine_diff_density_max     0.236
_refine_diff_density_min     -0.353
_refine_ls_extinction_method     'SHELXL97 (Sheldrick, 2008)'
_refine_ls_extinction_coef     0.013(5)
_refine_ls_extinction_expression
                                  'Fc^*^=kFc[1+0.001xFc^2^\l^3^/sin(2\q)]^-1/4^'
loop_
    _atom_type_symbol
    _atom_type_description
    _atom_type_scat_dispersion_real
    _atom_type_scat_dispersion_imag
    _atom_type_scat_source
    'C' 'C' 0.0033 0.0016
                         'International Tables Vol C Tables 4.2.6.8 and 6.1.1.4'
    'H' 'H' 0.0000 0.0000
                         'International Tables Vol C Tables 4.2.6.8 and 6.1.1.4'
    'N' 'N' 0.0061 0.0033
                         'International Tables Vol C Tables 4.2.6.8 and 6.1.1.4'
    'O' 'O' 0.0106 0.0060
                         'International Tables Vol C Tables 4.2.6.8 and 6.1.1.4'
    'S' 'S' 0.1246 0.1234
                         'International Tables Vol C Tables 4.2.6.8 and 6.1.1.4'
_computing_data_collection     'APEX2 (Bruker, 2004)'
_computing_cell_refinement     'SAINT (Bruker, 2004)'
_computing_data_reduction     'SAINT (Bruker, 2004)'
_computing_structure_solution     'SIR92 (Altomare <i>et al.</i>,  1993)'
_computing_structure_refinement     'SHELXL97 (Sheldrick, 2008)'
_computing_molecular_graphics     'ORTEP-3 for Windows (Farrugia, 1997)'
_computing_publication_material     'WinGX (Farrugia, 1999)'
loop_
    _atom_site_type_symbol
    _atom_site_label
    _atom_site_fract_x
    _atom_site_fract_y
    _atom_site_fract_z
    _atom_site_U_iso_or_equiv
    _atom_site_adp_type
    _atom_site_calc_flag
    _atom_site_refinement_flags
    _atom_site_occupancy
    _atom_site_disorder_assembly
    _atom_site_disorder_group
    N N11 0.8309(4) 0.3447(4) 0.4956(2) 0.0409(7) Uani d . 1 . .
    H H11A 0.7922 0.3044 0.5705 0.049 Uiso d R 1 . .
    N N12 0.6759(5) 0.1415(4) 0.4388(2) 0.0573(8) Uani d . 1 . .
    H H12A 0.6577 0.0819 0.3869 0.069 Uiso d R 1 . .
    H H12B 0.5903 0.1378 0.4984 0.069 Uiso d R 1 . .
    S S11 0.97982(15) 0.25520(13) 0.31830(7) 0.0483(3) Uani d . 1 . .
    C C12 1.0789(5) 0.4030(5) 0.3738(2) 0.0398(8) Uani d . 1 . .
    H H12 1.1856 0.4523 0.3432 0.048 Uiso calc R 1 . .
    C C11 0.9837(5) 0.4382(4) 0.4663(2) 0.0358(7) Uani d . 1 . .
    C C13 0.8101(5) 0.2415(5) 0.4254(3) 0.0422(8) Uani d . 1 . .
    O O21 0.4454(4) 0.1470(3) 0.62785(19) 0.0555(7) Uani d . 1 . .
    O O22 0.6468(4) 0.2977(4) 0.6861(2) 0.0613(7) Uani d . 1 . .
    O O23 0.3437(6) 0.3196(5) 1.1652(2) 0.0933(11) Uani d . 1 . .
    O O24 0.6375(4) 0.2992(4) 1.0836(2) 0.0616(7) Uani d . 1 . .
    N N21 0.4533(6) 0.2964(4) 1.0853(2) 0.0539(8) Uani d . 1 . .
    C C21 0.3836(5) 0.2210(4) 0.8031(3) 0.0386(7) Uani d . 1 . .
    C C22 0.4661(5) 0.2654(4) 0.8919(3) 0.0395(8) Uani d . 1 . .
    H H22 0.5923 0.2963 0.8868 0.047 Uiso calc R 1 . .
    C C23 0.3564(5) 0.2627(4) 0.9888(3) 0.0419(8) Uani d . 1 . .
    C C24 0.1652(6) 0.2268(5) 0.9973(3) 0.0537(9) Uani d . 1 . .
    H H24 0.0916 0.2314 1.0618 0.064 Uiso calc R 1 . .
    C C25 0.0836(6) 0.1837(5) 0.9081(3) 0.0561(10) Uani d . 1 . .
    H H25 -0.0461 0.1585 0.9124 0.067 Uiso calc R 1 . .
    C C26 0.1939(5) 0.1776(5) 0.8120(3) 0.0474(8) Uani d . 1 . .
    H H26 0.1403 0.1441 0.7532 0.057 Uiso calc R 1 . .
    C C27 0.5007(5) 0.2205(5) 0.6972(3) 0.0429(8) Uani d . 1 . .
loop_
    _atom_site_aniso_label
    _atom_site_aniso_U_11
    _atom_site_aniso_U_22
    _atom_site_aniso_U_33
    _atom_site_aniso_U_12
    _atom_site_aniso_U_13
    _atom_site_aniso_U_23
    N11 0.0525(17) 0.0566(16) 0.0301(14) -0.0364(14) 0.0145(12) -0.0167(13)
    N12 0.078(2) 0.081(2) 0.0511(18) -0.0614(18) 0.0273(15) -0.0379(16)
    S11 0.0631(6) 0.0653(6) 0.0383(5) -0.0408(5) 0.0183(4) -0.0267(4)
    C12 0.0464(19) 0.0569(19) 0.0322(17) -0.0337(16) 0.0140(14) -0.0186(15)
    C11 0.0422(18) 0.0414(17) 0.0304(17) -0.0233(15) 0.0065(13) -0.0092(14)
    C13 0.051(2) 0.0550(19) 0.0349(18) -0.0319(17) 0.0131(15) -0.0186(16)
    O21 0.0740(17) 0.0766(16) 0.0456(14) -0.0524(14) 0.0194(12) -0.0322(13)
    O22 0.0789(18) 0.0976(19) 0.0507(15) -0.0702(16) 0.0340(13) -0.0407(14)
    O23 0.124(3) 0.138(3) 0.0601(19) -0.078(2) 0.0518(18) -0.057(2)
    O24 0.0703(18) 0.0725(17) 0.0531(16) -0.0340(15) 0.0039(13) -0.0236(13)
    N21 0.076(2) 0.0540(18) 0.0406(18) -0.0319(17) 0.0166(16) -0.0155(14)
    C21 0.0428(19) 0.0377(17) 0.0396(18) -0.0201(15) 0.0107(14) -0.0099(14)
    C22 0.0401(18) 0.0433(17) 0.0429(19) -0.0228(15) 0.0125(14) -0.0142(15)
    C23 0.0459(19) 0.0469(18) 0.0389(19) -0.0227(16) 0.0132(15) -0.0132(15)
    C24 0.050(2) 0.061(2) 0.054(2) -0.0255(19) 0.0257(17) -0.0140(18)
    C25 0.041(2) 0.069(2) 0.062(3) -0.0305(19) 0.0158(18) -0.011(2)
    C26 0.043(2) 0.053(2) 0.051(2) -0.0274(17) 0.0062(16) -0.0096(17)
    C27 0.051(2) 0.0515(19) 0.0365(18) -0.0282(17) 0.0112(15) -0.0157(16)
_geom_special_details
;
;
loop_
    _geom_bond_atom_site_label_1
    _geom_bond_atom_site_label_2
    _geom_bond_site_symmetry_2
    _geom_bond_distance
    _geom_bond_publ_flag
    N11 C13 . 1.333(4) ?
    N11 C11 . 1.398(4) ?
    N11 H11A . 0.9526 ?
    N12 C13 . 1.316(4) ?
    N12 H12A . 0.8973 ?
    N12 H12B . 0.9215 ?
    S11 C13 . 1.726(3) ?
    S11 C12 . 1.727(3) ?
    C12 C11 . 1.339(4) ?
    C12 H12 . 0.9300 ?
    C11 C11 2_766 1.456(5) ?
    O21 C27 . 1.242(4) ?
    O22 C27 . 1.263(4) ?
    O23 N21 . 1.230(4) ?
    O24 N21 . 1.217(4) ?
    N21 C23 . 1.466(4) ?
    C21 C22 . 1.383(4) ?
    C21 C26 . 1.384(4) ?
    C21 C27 . 1.510(4) ?
    C22 C23 . 1.388(4) ?
    C22 H22 . 0.9300 ?
    C23 C24 . 1.367(5) ?
    C24 C25 . 1.378(5) ?
    C24 H24 . 0.9300 ?
    C25 C26 . 1.386(5) ?
    C25 H25 . 0.9300 ?
    C26 H26 . 0.9300 ?
loop_
    _geom_angle_atom_site_label_1
    _geom_angle_atom_site_label_2
    _geom_angle_atom_site_label_3
    _geom_angle_site_symmetry_1
    _geom_angle_site_symmetry_3
    _geom_angle
    _geom_angle_publ_flag
    C13 N11 C11 . . 113.5(2) ?
    C13 N11 H11A . . 116.6 ?
    C11 N11 H11A . . 124.5 ?
    C13 N12 H12A . . 120.5 ?
    C13 N12 H12B . . 121.6 ?
    H12A N12 H12B . . 117.7 ?
    C13 S11 C12 . . 90.11(14) ?
    C11 C12 S11 . . 111.9(2) ?
    C11 C12 H12 . . 124.0 ?
    S11 C12 H12 . . 124.0 ?
    C12 C11 N11 . . 112.7(3) ?
    C12 C11 C11 . 2_766 128.3(3) ?
    N11 C11 C11 . 2_766 119.0(3) ?
    N12 C13 N11 . . 122.9(3) ?
    N12 C13 S11 . . 125.3(2) ?
    N11 C13 S11 . . 111.8(2) ?
    O24 N21 O23 . . 122.9(3) ?
    O24 N21 C23 . . 119.1(3) ?
    O23 N21 C23 . . 118.0(3) ?
    C22 C21 C26 . . 119.7(3) ?
    C22 C21 C27 . . 119.8(3) ?
    C26 C21 C27 . . 120.5(3) ?
    C21 C22 C23 . . 118.6(3) ?
    C21 C22 H22 . . 120.7 ?
    C23 C22 H22 . . 120.7 ?
    C24 C23 C22 . . 122.3(3) ?
    C24 C23 N21 . . 119.6(3) ?
    C22 C23 N21 . . 118.1(3) ?
    C23 C24 C25 . . 118.6(3) ?
    C23 C24 H24 . . 120.7 ?
    C25 C24 H24 . . 120.7 ?
    C24 C25 C26 . . 120.4(3) ?
    C24 C25 H25 . . 119.8 ?
    C26 C25 H25 . . 119.8 ?
    C21 C26 C25 . . 120.3(3) ?
    C21 C26 H26 . . 119.8 ?
    C25 C26 H26 . . 119.8 ?
    O21 C27 O22 . . 125.3(3) ?
    O21 C27 C21 . . 118.0(3) ?
    O22 C27 C21 . . 116.7(3) ?
loop_
    _geom_hbond_atom_site_label_D
    _geom_hbond_atom_site_label_H
    _geom_hbond_atom_site_label_A
    _geom_hbond_site_symmetry_A
    _geom_hbond_distance_DH
    _geom_hbond_distance_HA
    _geom_hbond_distance_DA
    _geom_hbond_angle_DHA
    _geom_hbond_publ_flag
    N11 H11A O22 . 0.95 1.71 2.627(4) 161 yes
    N12 H12B O21 . 0.92 1.86 2.770(4) 171 yes
    N12 H12A O21 2_656 0.90 2.08 2.830(4) 140 yes
data_global
_journal_date_recd_electronic     2008-11-09
_journal_date_accepted     2009-02-18
_journal_name_full     'Acta Crystallographica, Section E'
_journal_year     2009
_journal_volume     65
_journal_issue      3
_journal_page_first     o590
_journal_page_last     o590
_journal_paper_category     QO
_journal_coeditor_code     BH2208
_publ_contact_author_name     'Dr. Bingxin Liu'
_publ_contact_author_address
;
Department of Chemistry
Shanghai University
Shanghai, 200444
P. R. China
;
_publ_contact_author_email     r5744011@yahoo.com.cn
_publ_section_title
;
2,2'-Diamino-4,4'-bi-1,3-thiazolium bis(3-nitrobenzoate)
;
loop_
    _publ_author_name
    _publ_author_address
    "Liu, Bing-Xin"
;
Department of Chemistry
Shanghai University
People's Republic of China
;
    "Yu, Yan-Ping"
;
Department of Chemistry
Shanghai University
People's Republic of China
;
    "Lin, Yuan-Yuan"
;
Department of Chemistry
Shanghai University
People's Republic of China
;
    "Du, Mei"
;
Department of Chemistry
Shanghai University
People's Republic of China
;
_publ_section_synopsis     .
