# Supplementary material for: 2,2′-Diamino-4,4′-bi-1,3-thia­zolium bis­(3-nitro­benzoate)
Source: Acta Crystallogr Sect E Struct Rep Online. 2009 Feb 25;65(Pt 3):o590. doi: 10.1107/S1600536809005856 (PMC2968686; doi:10.1107/S1600536809005856)
Supplement: Supplementary file 2 [file e-65-0o590-Isup2.hkl]

#
# h,k,l, Fc-squared, Fo-squared, sigma(Fo-squared) and status flag
#
data_I
_shelx_title ' yyp115'
_shelx_refln_list_code          4
_shelx_F_calc_maximum      129.73
_exptl_crystal_F_000       274.00
_reflns_d_resolution_high  0.8406
 
loop_
 _symmetry_equiv_pos_as_xyz
 'x, y, z'
 '-x, -y, -z'
 
_cell_length_a     6.5670
_cell_length_b     7.4538
_cell_length_c    12.3013
_cell_angle_alpha  74.747
_cell_angle_beta   89.721
_cell_angle_gamma  70.483
 
_shelx_F_squared_multiplier     1.000
 
loop_
 _refln_index_h
 _refln_index_k
 _refln_index_l
 _refln_F_squared_calc
 _refln_F_squared_meas
 _refln_F_squared_sigma
 _refln_observed_status
   1   0   0      202.82      197.97      3.50 o
   2   0   0     1019.49      957.57     12.06 o
   3   0   0      185.99      169.77     12.02 o
   4   0   0       11.10       13.20      1.81 o
   5   0   0       95.55      108.49      6.93 o
   6   0   0      101.86      117.18      7.86 o
  -5   1   0        0.30        1.92      2.15 o
  -4   1   0       86.37      103.80      5.73 o
  -3   1   0       32.05       34.75      2.87 o
  -2   1   0       62.91       65.65      4.18 o
  -1   1   0       96.64       75.78      2.77 o
   0   1   0      173.81      154.77      1.95 o
   1   1   0      502.17      474.37      5.26 o
   2   1   0        0.97        1.05      0.90 o
   3   1   0      616.33      635.21     11.35 o
   4   1   0      227.88      221.05      7.13 o
   5   1   0       50.48       48.51      4.22 o
   6   1   0       33.01       31.91      4.96 o
  -6   2   0        6.23        5.14      3.74 o
  -5   2   0       34.58       27.96      5.49 o
  -4   2   0       18.63       14.01      2.26 o
  -3   2   0        0.24        0.20      1.02 o
  -2   2   0       33.04       35.92      2.16 o
  -1   2   0      779.99      815.93      6.83 o
   0   2   0    13257.08    13891.81     85.10 o
   1   2   0      115.75      111.84      2.43 o
   2   2   0      851.01      772.47     12.80 o
   3   2   0      245.52      223.61      7.05 o
   4   2   0      330.72      342.60      9.59 o
   5   2   0       77.31       73.13      5.23 o
  -5   3   0        3.11        2.01      3.07 o
  -4   3   0        3.64        3.92      1.70 o
  -3   3   0        6.52        6.52      1.83 o
  -2   3   0       21.77       22.88      2.24 o
  -1   3   0       89.96       92.50      3.11 o
   0   3   0        0.11        1.13      0.87 o
   1   3   0       40.11       38.14      1.54 o
   2   3   0      349.66      379.77      5.72 o
   3   3   0      125.88      143.42      8.23 o
   6   3   0        9.47       11.23      2.68 o
   7   3   0        2.31        0.74      1.89 o
  -5   4   0       15.20       23.85      5.88 o
  -4   4   0        6.16        7.66      4.00 o
  -3   4   0        0.65        2.43      2.13 o
  -2   4   0       19.35       24.88      2.77 o
  -1   4   0       94.30      101.62      2.88 o
   0   4   0      389.17      375.95      5.43 o
   1   4   0      344.45      320.30      5.65 o
   2   4   0      494.09      554.44      9.15 o
   3   4   0      313.51      313.32      6.16 o
   4   4   0       47.49       44.81      3.80 o
   5   4   0       32.12       41.85      4.69 o
   6   4   0      254.81      238.54      8.53 o
   7   4   0        3.40       -2.10      2.10 o
  -4   5   0        2.01        0.26      3.77 o
  -3   5   0        4.32        7.12      3.70 o
  -2   5   0       15.17       14.74      3.51 o
  -1   5   0       90.86       87.41      5.72 o
   0   5   0        4.20        4.18      1.39 o
   1   5   0      101.60      105.48      3.19 o
   2   5   0       54.66       63.57      4.49 o
   3   5   0       72.30       77.27      7.89 o
   4   5   0       41.86       52.96      4.15 o
   5   5   0      129.09      111.20      6.13 o
   6   5   0        0.71        0.69      3.18 o
   7   5   0        3.62        8.32      3.24 o
  -3   6   0        2.21        0.47      3.55 o
  -2   6   0       19.71       21.18      4.97 o
  -1   6   0        0.50        3.50      1.84 o
   0   6   0       54.66       51.55      6.06 o
   1   6   0      139.52      127.18      6.95 o
   2   6   0      119.25      110.53      4.72 o
   3   6   0      106.48       97.27      4.74 o
   4   6   0      417.02      381.86      9.81 o
   5   6   0        0.23        1.74      3.67 o
   6   6   0      147.98      177.58     11.46 o
   7   6   0        0.11       -2.95      4.54 o
  -2   7   0       14.19       16.34      5.00 o
  -1   7   0        0.29        2.75      2.80 o
   0   7   0       11.16        7.17      2.96 o
   1   7   0        1.46        7.79      3.16 o
   2   7   0        0.63        0.88      1.79 o
   3   7   0       96.71       81.07      5.46 o
   4   7   0        3.02        2.67      2.12 o
   5   7   0       34.03       46.73      6.91 o
   6   7   0        3.85        4.19      4.67 o
   0   8   0        2.83        3.79      3.35 o
   1   8   0        0.05        2.62      3.23 o
   2   8   0        0.20        0.74      2.72 o
   3   8   0        0.09        1.34      2.39 o
   4   8   0       61.16       56.98      8.79 o
   5   8   0        5.52        5.02      4.58 o
  -4  -8   1       10.72        8.72      4.48 o
  -3  -8   1        0.46        3.12      5.73 o
  -2  -8   1       35.73       17.75      4.82 o
  -1  -8   1        0.02       -0.27      2.78 o
  -6  -7   1        3.70        3.35      4.40 o
  -5  -7   1       75.92       83.58      7.91 o
  -4  -7   1       24.31       17.72      4.76 o
  -3  -7   1       61.48       58.09      4.71 o
  -2  -7   1       46.84       46.67      4.25 o
  -1  -7   1       67.10       54.55      6.69 o
   0  -7   1       11.39       10.22      3.86 o
  -7  -6   1       17.38       22.38      6.30 o
  -6  -6   1        0.05       -1.50      3.41 o
  -5  -6   1       25.53       23.49      5.26 o
  -4  -6   1      141.56      122.51      7.97 o
  -3  -6   1       45.66       47.29      4.71 o
  -2  -6   1       10.16       12.34      2.58 o
  -1  -6   1       58.87       60.36      4.08 o
   0  -6   1        8.80        8.78      2.88 o
   1  -6   1       50.66       46.43      9.21 o
   2  -6   1        9.69        4.78      3.37 o
   3  -6   1        0.15        1.58      3.43 o
  -7  -5   1        5.63        3.38      4.28 o
  -6  -5   1        9.92        3.31      3.91 o
  -5  -5   1       87.91       81.23      7.23 o
  -4  -5   1      174.19      165.09      8.83 o
  -3  -5   1       20.19       27.25      3.52 o
  -2  -5   1       89.07       80.12      3.90 o
  -1  -5   1      179.74      195.63      5.49 o
   0  -5   1       10.66       12.12      1.55 o
   1  -5   1      298.96      308.16      8.22 o
   2  -5   1        9.24        6.94      3.23 o
   3  -5   1        7.56        3.16      3.29 o
   4  -5   1        0.31        5.20      3.95 o
  -7  -4   1       22.14       20.35      3.96 o
  -6  -4   1        6.03        7.42      2.72 o
  -5  -4   1       90.05      111.93      5.80 o
  -4  -4   1       86.46       93.42      4.75 o
  -3  -4   1      269.80      257.05      9.33 o
  -2  -4   1        0.11       -0.21      0.71 o
  -1  -4   1      455.15      484.68      6.63 o
   0  -4   1      570.44      622.69      7.55 o
   1  -4   1      142.70      142.00      3.57 o
   2  -4   1        0.23        2.02      1.50 o
   3  -4   1        0.15       -0.39      2.43 o
   4  -4   1       11.45       11.71      4.55 o
   5  -4   1        1.63       -0.47      3.44 o
  -7  -3   1        0.97        4.69      2.53 o
  -6  -3   1        0.42        1.39      2.08 o
  -5  -3   1      133.73      123.80      8.30 o
  -4  -3   1      237.09      268.27      9.42 o
  -3  -3   1      551.43      675.48     11.00 o
  -2  -3   1       23.09       22.99      2.07 o
  -1  -3   1      149.93      133.57      2.96 o
   0  -3   1       73.09       71.32      2.21 o
   1  -3   1     3013.83     3059.46     20.47 o
   2  -3   1        2.02        3.92      0.90 o
   3  -3   1       53.74       68.83      3.61 o
   4  -3   1        3.42        0.78      2.40 o
   5  -3   1        9.33        8.69      3.86 o
  -6  -2   1       56.61       45.48      3.97 o
  -5  -2   1      153.25      166.82      7.02 o
  -4  -2   1       18.75       25.91      2.72 o
  -3  -2   1      217.13      232.56      5.77 o
  -2  -2   1       47.47       53.44      2.51 o
  -1  -2   1      530.52      506.96      6.63 o
   0  -2   1     3271.94     3312.80     41.44 o
   1  -2   1       58.02       49.47      1.67 o
   2  -2   1      244.25      242.57      3.91 o
   3  -2   1       18.27       20.51      4.69 o
   4  -2   1       93.73       92.83      6.87 o
   5  -2   1        6.70       14.08      4.39 o
   6  -2   1        1.80       -0.80      3.23 o
  -7  -1   1        3.34        2.43      2.55 o
  -6  -1   1        0.06        0.45      2.10 o
  -5  -1   1      151.02      174.07      5.50 o
  -2  -1   1       46.17       51.34      2.20 o
  -1  -1   1       59.53       64.59      2.66 o
   0  -1   1       30.43       25.63      1.12 o
   1  -1   1    16829.10    17496.12     93.95 o
   2  -1   1      170.38      148.98      2.70 o
   3  -1   1      562.01      585.71      8.71 o
   4  -1   1        5.41        3.32      1.53 o
   5  -1   1       13.66        6.63      3.49 o
   6  -1   1       13.29       15.92      4.96 o
  -6   0   1       55.54       72.11      6.73 o
  -5   0   1       91.01      109.44      7.22 o
  -4   0   1       52.30       49.09      2.61 o
  -3   0   1      113.28      110.88      3.21 o
  -2   0   1      166.54      189.74      4.61 o
  -1   0   1     2775.30     2693.18     25.35 o
   1   0   1      508.65      458.29      4.96 o
   2   0   1       11.29       10.36      1.52 o
   3   0   1       22.62       26.24      3.00 o
   4   0   1      259.65      303.35     12.96 o
   5   0   1        0.07        1.73      2.06 o
   6   0   1        1.10        1.10      2.89 o
   7   0   1        0.00        0.62      3.23 o
  -6   1   1        0.04       -1.61      2.46 o
  -5   1   1       19.32       22.67      4.07 o
  -4   1   1       66.54       75.63      5.11 o
  -3   1   1      459.37      466.48     11.18 o
  -2   1   1       68.12       67.40      3.53 o
  -1   1   1      671.54      606.80      9.34 o
   0   1   1       35.45       41.35      1.76 o
   1   1   1     1325.71     1212.22      9.64 o
   2   1   1      202.95      173.30      5.11 o
   3   1   1      726.90      672.32     12.19 o
   4   1   1        6.55        5.82      2.07 o
   5   1   1        0.61        3.07      2.40 o
   6   1   1       22.93       26.96      4.43 o
  -5   2   1        8.28        9.48      3.17 o
  -4   2   1      117.16      111.00      6.18 o
  -3   2   1        0.74        2.72      1.31 o
  -2   2   1      157.40      177.35      6.27 o
  -1   2   1      696.26      670.51     11.45 o
   0   2   1       27.87       23.84      0.94 o
   1   2   1        2.59        2.19      0.66 o
   2   2   1      118.79      122.83      4.51 o
   3   2   1      327.42      368.87      9.47 o
   4   2   1        0.43       -0.26      1.70 o
   5   2   1        0.00        2.46      2.09 o
   6   2   1       50.65       50.15      5.71 o
  -6   3   1        3.19        1.68      3.92 o
  -5   3   1        5.38        5.53      3.25 o
  -4   3   1       44.21       41.00      3.83 o
  -3   3   1       72.91       63.47      4.81 o
  -2   3   1        9.42        9.59      2.03 o
  -1   3   1       10.13        9.64      0.97 o
   0   3   1      117.09      101.51      2.28 o
   1   3   1      252.09      262.78      3.24 o
   2   3   1     1380.34     1349.06     20.74 o
   3   3   1      696.79      716.16     14.42 o
   4   3   1      106.27      108.86      6.08 o
   5   3   1      177.11      176.77      8.27 o
   6   3   1       23.84       16.86      4.27 o
  -5   4   1        3.89       -0.93      3.44 o
  -4   4   1       37.48       37.10      4.65 o
  -3   4   1        9.62       10.34      2.38 o
  -2   4   1       38.30       47.37      3.09 o
  -1   4   1       75.37       83.44      2.45 o
   0   4   1        6.73        6.47      0.98 o
   1   4   1       48.34       39.55      1.70 o
   2   4   1       11.44       11.95      1.49 o
   3   4   1       14.04       26.98      3.80 o
   4   4   1        0.06        2.72      2.51 o
   5   4   1       21.12       21.63      4.57 o
   7   4   1        0.24        1.02      2.46 o
  -4   5   1        2.90        0.45      3.50 o
  -3   5   1        0.41        1.97      2.13 o
  -2   5   1       34.75       32.77      3.48 o
  -1   5   1       51.97       46.60      3.02 o
   0   5   1      151.86      153.58      4.63 o
   1   5   1       14.06       13.50      1.44 o
   2   5   1      352.73      323.38      6.05 o
   3   5   1      155.56      143.67      4.98 o
   4   5   1       89.88       91.68      6.45 o
   5   5   1      464.41      505.48     12.53 o
   6   5   1        2.06        1.28      2.52 o
   7   5   1       40.09       37.51      4.93 o
  -3   6   1        4.72       10.85      4.28 o
  -2   6   1       12.57       19.80      6.21 o
  -1   6   1       35.76       32.89      4.41 o
   0   6   1       32.32       33.04      4.75 o
   1   6   1       42.71       40.32      3.15 o
   2   6   1       30.29       36.09      6.58 o
   3   6   1       30.10       34.00      3.58 o
   4   6   1      105.35       96.52      5.18 o
   5   6   1       23.26       23.44      5.67 o
   6   6   1       26.14       26.86      4.77 o
   7   6   1        5.21        6.13      3.54 o
  -1   7   1        3.22        2.52      3.16 o
   0   7   1       14.87        7.95      3.32 o
   1   7   1       20.17       21.66      4.75 o
   2   7   1        0.04        0.97      1.57 o
   3   7   1        3.69        1.20      1.97 o
   4   7   1        1.70        4.86      3.79 o
   5   7   1       66.72       82.95      8.66 o
   6   7   1        1.70        2.24      4.69 o
   0   8   1        7.81        3.04      3.56 o
   1   8   1        2.12        4.54      3.14 o
   2   8   1        0.21       -0.99      2.46 o
   3   8   1        2.06        0.37      2.37 o
   4   8   1        4.13        7.71      4.70 o
   5   8   1        1.36        1.47      4.09 o
  -4  -8   2       16.84        8.49      4.94 o
  -3  -8   2       19.81       19.60      3.72 o
  -2  -8   2        8.47        5.35      3.95 o
  -5  -7   2       16.05        9.59      4.78 o
  -4  -7   2        9.95       17.22      4.99 o
  -3  -7   2      107.92       94.89      5.47 o
  -2  -7   2       49.40       45.83      9.45 o
  -1  -7   2        1.00        1.34      2.71 o
   1  -7   2       13.36        6.46      3.80 o
  -6  -6   2        0.45        0.72      3.89 o
  -5  -6   2        6.88        5.56      4.01 o
  -4  -6   2       28.54       38.31      5.80 o
  -3  -6   2       45.58       46.73      4.27 o
  -2  -6   2        6.00        1.61      3.53 o
  -1  -6   2       27.63       32.07      4.03 o
   0  -6   2        6.23        5.40      2.04 o
   1  -6   2        4.32        6.36      3.26 o
   2  -6   2       34.18       41.30      6.88 o
  -7  -5   2       67.92       55.93      7.65 o
  -6  -5   2       10.36       11.75      4.96 o
  -5  -5   2      107.52      107.35      7.94 o
  -4  -5   2       94.31       82.90      6.74 o
  -3  -5   2       48.54       49.32      5.40 o
  -2  -5   2      305.82      294.68      7.53 o
  -1  -5   2       16.51       22.80      2.26 o
   0  -5   2      153.18      158.05      8.89 o
   1  -5   2       88.23       90.03      9.36 o
   2  -5   2        2.64        3.05      2.83 o
   3  -5   2        0.81        2.89      3.17 o
  -7  -4   2       59.92       50.04      6.91 o
  -6  -4   2        0.00       -1.20      3.16 o
  -5  -4   2        3.10        2.51      3.08 o
  -4  -4   2      195.71      189.44      8.86 o
  -3  -4   2       13.03       20.07      3.52 o
  -2  -4   2      119.21      135.90      6.90 o
  -1  -4   2       62.21       60.68      2.53 o
   0  -4   2       89.85       95.20      3.73 o
   1  -4   2        0.03        2.90      1.04 o
   2  -4   2      255.46      274.45     11.16 o
   3  -4   2        0.33       -0.66      2.07 o
   4  -4   2       24.77       26.90      5.61 o
  -7  -3   2       64.33       53.44      6.46 o
  -6  -3   2       50.04       52.55      6.30 o
  -5  -3   2      290.03      305.84     11.69 o
  -4  -3   2      334.04      312.05     10.58 o
  -3  -3   2      205.81      204.48      7.78 o
  -2  -3   2      529.60      475.33     11.33 o
  -1  -3   2      151.57      145.72      3.35 o
   0  -3   2       71.45       80.31      2.50 o
   1  -3   2        4.13        4.52      0.95 o
   2  -3   2       20.82       21.68      1.77 o
   3  -3   2       49.92       54.09      5.31 o
   4  -3   2        0.02       -1.94      1.94 o
   5  -3   2        6.50       11.39      5.03 o
  -6  -2   2        3.70        1.73      3.11 o
  -5  -2   2        7.37        6.99      1.99 o
  -4  -2   2      624.11      717.39     15.73 o
  -3  -2   2       39.32       44.95      3.58 o
  -2  -2   2      215.57      186.98      6.32 o
  -1  -2   2      400.77      382.80      5.95 o
   0  -2   2       60.00       56.76      1.82 o
   1  -2   2       75.65       81.42      2.20 o
   2  -2   2     1499.72     1539.62     11.96 o
   3  -2   2       15.58       17.74      1.56 o
   4  -2   2      100.72       97.22      7.10 o
   5  -2   2        9.13       13.66      4.52 o
   6  -2   2        0.06        0.66      3.43 o
  -7  -1   2        5.52        3.71      2.75 o
  -6  -1   2       15.08       17.06      4.07 o
  -5  -1   2      220.39      253.81      6.88 o
  -4  -1   2      425.22      456.32      8.56 o
  -3  -1   2        0.21        1.05      1.02 o
  -2  -1   2      495.58      498.46      9.45 o
  -1  -1   2     2325.49     2239.12     24.02 o
   0  -1   2      635.10      571.01      5.04 o
   1  -1   2     5146.11     5169.71     43.64 o
   2  -1   2       29.76       28.96      1.32 o
   3  -1   2        7.99        9.56      1.08 o
   4  -1   2        7.47        7.67      3.24 o
   5  -1   2       12.85        6.46      3.35 o
   6  -1   2        5.48        4.57      3.70 o
  -7   0   2       20.25       21.34      5.35 o
  -6   0   2        0.71        2.74      2.98 o
  -5   0   2       20.45       23.51      4.45 o
  -4   0   2      137.26      169.26      4.02 o
  -3   0   2      224.84      257.74      5.28 o
  -2   0   2      553.89      502.79      8.19 o
  -1   0   2        5.26        7.21      1.11 o
   0   0   2      400.42      347.40      6.01 o
   1   0   2       75.01       80.90      2.29 o
   2   0   2       77.32       82.62      1.92 o
   3   0   2       41.55       32.72      1.58 o
   4   0   2       23.62       21.10      1.77 o
   5   0   2       31.69       35.26      5.08 o
   6   0   2        3.72        5.17      3.46 o
   7   0   2        5.95        3.80      3.77 o
  -6   1   2        4.50        3.49      2.75 o
  -5   1   2       23.36       17.86      3.88 o
  -4   1   2      127.06      135.58      7.07 o
  -3   1   2      332.52      301.55      9.25 o
  -2   1   2        2.24        2.60      1.04 o
  -1   1   2     1926.56     1870.08     21.04 o
   0   1   2       57.61       46.84      1.40 o
   1   1   2     3531.93     3401.29     18.37 o
   2   1   2       48.63       44.63      2.19 o
   3   1   2       44.61       47.57      2.29 o
   4   1   2        8.59       16.59      2.90 o
   5   1   2       12.69       10.78      2.65 o
   6   1   2        0.88       -1.43      2.00 o
   7   1   2        2.42        6.88      3.98 o
  -6   2   2        0.29        1.19      2.77 o
  -5   2   2        0.06        0.18      2.19 o
  -4   2   2        6.08        4.12      1.89 o
  -3   2   2      386.61      402.58     10.99 o
  -2   2   2       10.19        8.99      2.06 o
  -1   2   2        9.26        9.54      1.85 o
   0   2   2      510.35      469.93      5.52 o
   1   2   2        2.48        1.20      0.68 o
   2   2   2        0.03       -0.12      0.39 o
   3   2   2     1122.78     1123.75     18.17 o
   4   2   2       30.30       39.65      4.07 o
   5   2   2      157.52      177.51      8.27 o
   6   2   2       36.17       44.01      5.59 o
  -6   3   2        0.12        4.43      3.04 o
  -5   3   2        6.47        2.80      2.57 o
  -4   3   2       54.05       78.18      6.16 o
  -3   3   2      139.70      161.71      7.76 o
  -2   3   2        4.34        3.58      1.52 o
  -1   3   2      500.79      525.05     11.81 o
   0   3   2        0.41        0.72      0.78 o
   1   3   2       11.88        6.53      0.72 o
   2   3   2      621.03      632.91      8.89 o
   3   3   2       15.73       19.48      2.14 o
   4   3   2        9.10        4.33      2.62 o
   5   3   2       30.73       31.40      4.70 o
   6   3   2        2.15        1.37      2.95 o
   7   3   2        4.08        6.75      4.43 o
  -5   4   2        0.29        6.30      3.79 o
  -4   4   2        5.01        5.87      2.29 o
  -3   4   2       39.24       44.03      4.04 o
  -2   4   2        3.88        4.93      1.56 o
  -1   4   2       43.07       37.01      2.44 o
   0   4   2      835.24      803.09      7.79 o
   1   4   2       17.76       20.34      1.54 o
   2   4   2      347.10      344.83      6.98 o
   3   4   2      593.38      587.39      9.90 o
   4   4   2        5.81        4.61      2.59 o
   5   4   2      108.60      121.26      7.55 o
   6   4   2      209.79      201.84     10.20 o
   7   4   2        0.09        6.30      4.22 o
  -4   5   2        2.59       -1.82      3.13 o
  -3   5   2        0.84        2.03      1.89 o
  -2   5   2       17.88       17.37      2.72 o
  -1   5   2      160.84      173.01     12.39 o
   0   5   2       99.64       97.23      2.79 o
   1   5   2       18.33       21.14      1.61 o
   2   5   2      323.02      292.41      5.60 o
   3   5   2      152.86      155.66      7.90 o
   4   5   2       54.00       61.14      3.91 o
   5   5   2      386.58      350.64     13.17 o
   7   5   2        0.25        2.40      4.01 o
  -3   6   2        1.95        2.79      2.41 o
  -2   6   2        0.23       -0.05      1.82 o
  -1   6   2        2.76        3.99      1.64 o
   0   6   2       48.52       49.23      5.58 o
   1   6   2        1.23        1.52      1.26 o
   2   6   2      102.61      101.91      4.33 o
   3   6   2        6.88        7.32      1.68 o
   4   6   2       21.71       26.72      2.97 o
   5   6   2        2.58        4.01      2.41 o
   6   6   2       69.29       77.18     19.00 o
   7   6   2        1.98       -0.12      2.71 o
  -2   7   2        1.72        2.59      3.35 o
  -1   7   2       24.30       22.40      4.70 o
   0   7   2       15.32        5.61      3.14 o
   1   7   2        8.46        8.69      3.11 o
   2   7   2        1.67        1.26      1.66 o
   3   7   2        3.88        1.38      2.36 o
   4   7   2        2.32        2.86      1.81 o
   5   7   2       78.69       84.80      9.58 o
   6   7   2        2.63        6.34      3.50 o
   0   8   2        0.21        1.16      2.81 o
   1   8   2       20.69       13.56      3.92 o
   2   8   2       23.87       18.70      4.87 o
   3   8   2       38.38       29.24      3.68 o
   4   8   2       12.43        8.88      2.85 o
   5   8   2       18.81       19.49      3.89 o
  -5  -7   3        3.28        3.25      4.73 o
  -4  -7   3       14.76        7.68      4.49 o
  -3  -7   3        1.65        0.45      3.50 o
  -2  -7   3       13.34       13.11      3.11 o
  -1  -7   3        2.39       -2.40      2.77 o
  -6  -6   3       69.87       68.35      8.46 o
  -5  -6   3        2.76        6.78      4.21 o
  -4  -6   3       41.12       42.81      6.39 o
  -3  -6   3      114.86      116.12      8.06 o
  -2  -6   3       10.12       13.16      3.13 o
  -1  -6   3       45.05       47.55      3.42 o
   0  -6   3       53.93       59.54      5.80 o
   1  -6   3       20.89       22.17      5.38 o
   2  -6   3        2.83        0.54      3.34 o
  -7  -5   3       11.99        5.03      4.55 o
  -6  -5   3        4.47        3.35      3.94 o
  -5  -5   3        7.50        6.07      3.76 o
  -4  -5   3       11.97       12.96      3.91 o
  -3  -5   3       26.59       40.66      5.37 o
  -2  -5   3        6.65        8.49      2.47 o
  -1  -5   3       11.23       15.44      2.91 o
   0  -5   3        0.06        0.26      1.02 o
   1  -5   3        1.32        1.76      2.34 o
   2  -5   3        8.36        7.67      3.65 o
   3  -5   3       14.65       19.72      5.37 o
  -7  -4   3       10.25        8.21      4.40 o
  -6  -4   3       73.47       81.96      8.16 o
  -5  -4   3       57.95       55.45      6.52 o
  -4  -4   3      104.45       88.00      6.41 o
  -3  -4   3      334.80      315.41     11.06 o
  -2  -4   3       57.22       63.08      5.13 o
  -1  -4   3       34.45       34.39      2.38 o
   0  -4   3      211.42      222.22      6.38 o
   1  -4   3       27.26       27.60      2.20 o
   2  -4   3       16.93       24.45      4.70 o
   3  -4   3        0.26        4.63      3.08 o
   4  -4   3        5.82        4.40      3.58 o
  -6  -3   3      125.01      126.98      8.30 o
  -5  -3   3        6.92        4.07      3.05 o
  -4  -3   3       10.76        7.89      2.71 o
  -3  -3   3      221.87      236.45      8.71 o
  -2  -3   3      101.20      110.47      5.85 o
  -1  -3   3      207.36      198.73      4.78 o
   0  -3   3        2.32        4.39      0.98 o
   1  -3   3      260.58      273.74      4.84 o
   2  -3   3        4.45        7.51      3.17 o
   3  -3   3      110.34      108.48      7.34 o
   4  -3   3        7.29        8.43      3.34 o
   5  -3   3        2.37       -2.87      2.87 o
  -7  -2   3        2.24       -0.47      1.70 o
  -6  -2   3        7.80        7.67      3.80 o
  -5  -2   3       86.99       98.25      6.36 o
  -4  -2   3      150.19      161.26      7.22 o
  -3  -2   3      358.83      343.82      9.62 o
  -2  -2   3      266.70      257.12      7.95 o
  -1  -2   3       23.50       28.79      3.04 o
   0  -2   3     1051.46      995.97      8.79 o
   1  -2   3      516.72      554.01      6.20 o
   2  -2   3      962.25     1021.46      9.35 o
   3  -2   3       93.17       99.24      6.14 o
   4  -2   3       10.11        6.27      3.22 o
   5  -2   3        0.44       -0.75      2.95 o
   6  -2   3        7.38        3.02      3.92 o
  -7  -1   3        1.36        2.21      2.55 o
  -6  -1   3      228.12      257.22     12.17 o
  -5  -1   3       42.25       38.81      4.45 o
  -4  -1   3       30.31       32.26      3.55 o
  -3  -1   3        0.03        2.98      1.23 o
  -2  -1   3      743.93      749.57     12.88 o
  -1  -1   3      560.42      491.62      9.60 o
   0  -1   3      985.72      966.42     12.18 o
   1  -1   3      145.26      133.27      3.68 o
   2  -1   3        6.76        6.65      0.81 o
   3  -1   3        0.01        0.34      0.86 o
   4  -1   3       28.32       26.24      2.72 o
   5  -1   3        1.05        2.57      2.68 o
   6  -1   3        0.02       -0.14      3.10 o
  -7   0   3        4.03       -0.05      3.16 o
  -6   0   3       12.31        4.94      3.70 o
  -5   0   3       11.37        9.75      3.56 o
  -4   0   3       29.21       37.14      2.67 o
  -3   0   3       65.75       62.59      2.88 o
  -2   0   3     2161.36     2145.49     17.47 o
  -1   0   3      221.10      231.15      7.99 o
   0   0   3      374.95      348.85      4.37 o
   1   0   3      873.25      828.67      9.05 o
   2   0   3      119.95      117.86      2.39 o
   3   0   3      140.30      124.75      2.84 o
   4   0   3       40.59       42.39      2.71 o
   5   0   3       17.11       15.89      2.51 o
   6   0   3        1.16        0.35      2.68 o
   7   0   3        1.41        3.64      4.09 o
  -6   1   3        6.51        4.24      3.13 o
  -5   1   3       47.43       40.74      5.40 o
  -4   1   3        0.14        0.50      1.37 o
  -3   1   3      144.06      137.87      6.39 o
  -2   1   3     1211.12     1259.80     18.72 o
  -1   1   3       57.12       45.24      1.63 o
   0   1   3      532.79      512.71      5.86 o
   1   1   3      610.34      558.90      4.95 o
   2   1   3       59.43       56.70      2.24 o
   3   1   3        4.84        4.67      1.18 o
   4   1   3      426.89      424.69      7.89 o
   5   1   3       33.26       30.84      2.97 o
   6   1   3        3.04        0.47      2.49 o
   7   1   3       18.68       19.82      5.41 o
  -6   2   3       82.37       99.98      8.09 o
  -5   2   3       22.15       26.30      4.72 o
  -4   2   3       45.16       41.37      4.86 o
  -3   2   3       78.90       88.72      5.32 o
  -2   2   3      695.12      667.67     13.57 o
  -1   2   3        3.96        2.46      1.07 o
   0   2   3       93.31       82.99      2.62 o
   1   2   3     1051.01     1035.03     10.18 o
   2   2   3      609.93      599.88      5.66 o
   3   2   3      565.88      548.10      7.66 o
   4   2   3      266.71      259.22      6.11 o
   5   2   3        2.07        1.35      1.36 o
   6   2   3       52.94       57.92      6.28 o
  -5   3   3       94.47      105.64      7.95 o
  -4   3   3        0.67        3.11      2.45 o
  -3   3   3      158.83      181.79      8.48 o
  -2   3   3       32.70       35.56      3.92 o
  -1   3   3        2.35        1.04      1.14 o
   0   3   3        8.18        6.10      1.80 o
   1   3   3      511.04      546.60      7.62 o
   2   3   3      141.16      147.03      5.63 o
   3   3   3      185.73      181.58      5.87 o
   4   3   3      264.55      264.72      5.70 o
   5   3   3      101.73       89.85      6.66 o
   6   3   3        0.97        2.72      3.52 o
   7   3   3       76.49       80.83      7.43 o
  -5   4   3        3.07        0.71      3.14 o
  -4   4   3       10.56       11.63      3.67 o
  -3   4   3        5.72        6.49      2.87 o
  -2   4   3        0.91        0.89      1.38 o
  -1   4   3      207.72      209.05      8.35 o
   0   4   3      268.64      243.58      4.33 o
   1   4   3      952.47      912.72      7.97 o
   2   4   3        3.14        2.39      1.12 o
   3   4   3      239.28      260.90      6.56 o
   4   4   3      324.51      333.46      7.99 o
   5   4   3       68.22       60.75      5.79 o
   7   4   3       13.11       19.42      5.25 o
  -4   5   3        2.58        4.28      2.53 o
  -3   5   3       16.11       11.69      3.36 o
  -2   5   3        4.42        7.37      2.43 o
  -1   5   3        6.06        5.48      1.69 o
   0   5   3        9.67        8.11      1.59 o
   1   5   3       16.74       17.34      2.09 o
   2   5   3       41.40       46.03      2.87 o
   3   5   3       13.66       14.85      2.41 o
   4   5   3        0.91        0.84      1.60 o
   5   5   3        9.21       16.91      4.48 o
   6   5   3        1.32        1.49      3.47 o
   7   5   3       33.52       22.43      5.46 o
  -3   6   3        1.14       -0.81      2.13 o
  -2   6   3        2.44        1.85      2.00 o
  -1   6   3       36.86       33.46      3.48 o
   0   6   3       95.32       75.32      5.92 o
   1   6   3      118.58       98.19      8.26 o
   2   6   3       81.20       72.95      2.99 o
   3   6   3       54.57       57.76      3.12 o
   4   6   3        1.14        0.60      2.09 o
   5   6   3        4.90        4.51      3.80 o
  -2   7   3        0.04       -2.75      2.75 o
  -1   7   3        2.49        2.69      2.55 o
   0   7   3        0.50        2.84      2.78 o
   1   7   3       35.43       26.47      4.87 o
   2   7   3      130.00      114.39      4.72 o
   3   7   3        0.24        0.49      1.39 o
   4   7   3       42.37       48.68      3.67 o
   5   7   3       56.45       68.71      6.44 o
   6   7   3       26.25       41.61     10.45 o
   0   8   3       30.40       20.76      5.20 o
   1   8   3       25.48       21.03      4.87 o
   2   8   3       87.77       77.89      7.22 o
   3   8   3        2.97       -0.05      1.78 o
   4   8   3        0.02        1.98      2.23 o
   5   8   3       30.76       30.28      3.72 o
  -5  -7   4       16.09       21.25      6.19 o
  -4  -7   4        0.18       -1.29      4.06 o
  -3  -7   4       11.77       16.22      5.05 o
  -2  -7   4       21.35       24.26      5.71 o
  -6  -6   4       34.87       33.62      7.20 o
  -5  -6   4        1.62        1.31      3.89 o
  -4  -6   4       13.46       14.34      5.13 o
  -3  -6   4        3.07        2.63      3.97 o
  -2  -6   4        1.80        2.81      3.17 o
  -1  -6   4        6.01       12.45      2.45 o
   0  -6   4        0.17        3.73      3.22 o
   1  -6   4        0.77        0.39      3.19 o
   2  -6   4        1.35       -1.79      3.59 o
  -6  -5   4       61.04       75.01      8.58 o
  -5  -5   4       71.07       79.54      8.15 o
  -4  -5   4       21.17       17.99      4.60 o
  -3  -5   4       72.92       69.27      6.51 o
  -2  -5   4       35.72       50.26      6.16 o
  -1  -5   4       13.16       13.58      2.10 o
   0  -5   4       24.40       24.37      3.27 o
   1  -5   4        1.20        4.03      2.95 o
   2  -5   4       12.81       18.34      4.79 o
   3  -5   4        5.72        7.74      4.52 o
  -7  -4   4        5.97        1.55      4.04 o
  -6  -4   4       47.18       44.93      6.63 o
  -5  -4   4      199.07      154.42      9.29 o
  -4  -4   4      149.71      128.61      8.03 o
  -3  -4   4       27.43       19.86      4.12 o
  -2  -4   4      112.11      133.35      7.61 o
  -1  -4   4        0.67        2.41      1.26 o
   0  -4   4       31.31       31.89      2.36 o
   1  -4   4        0.43       -0.16      1.58 o
   2  -4   4       19.97       21.01      4.85 o
   3  -4   4       18.05       16.64      4.48 o
   4  -4   4       13.05        9.87      4.60 o
  -6  -3   4        4.35       11.45      4.31 o
  -5  -3   4      100.08      101.37      7.22 o
  -4  -3   4       67.61       61.47      5.37 o
  -3  -3   4      320.11      341.52     11.06 o
  -2  -3   4       48.95       46.75      4.33 o
  -1  -3   4       84.78       94.39      4.04 o
   0  -3   4      132.48      128.66      3.69 o
   1  -3   4       61.15       65.59      3.64 o
   2  -3   4      136.41      152.16      5.39 o
   3  -3   4      159.39      166.25      9.29 o
   4  -3   4       13.66       21.34      5.16 o
   5  -3   4        5.99        6.76      4.45 o
  -7  -2   4        3.70        0.14      2.01 o
  -6  -2   4        0.01        2.27      2.96 o
  -5  -2   4      307.35      305.37     10.98 o
  -4  -2   4      309.30      314.97     10.40 o
  -3  -2   4      216.51      201.01      7.87 o
  -2  -2   4        1.43        4.21      1.71 o
  -1  -2   4      205.95      220.78      7.78 o
   0  -2   4       17.04       20.73      5.31 o
   1  -2   4       63.51       67.57      3.47 o
   2  -2   4      107.76      122.02      4.48 o
   3  -2   4        5.55        9.55      2.16 o
   4  -2   4        3.59        3.62      2.96 o
   5  -2   4        0.09       -2.39      2.57 o
  -7  -1   4       18.84       33.67      5.98 o
  -6  -1   4       65.85       61.11      7.38 o
  -5  -1   4      288.28      323.49     10.68 o
  -4  -1   4       13.52       17.30      2.92 o
  -3  -1   4      233.81      238.31      7.75 o
  -2  -1   4      121.73      122.71      5.34 o
  -1  -1   4      804.38      781.22     13.77 o
   0  -1   4        3.16        8.01      1.72 o
   1  -1   4       70.37       64.47      2.90 o
   2  -1   4       82.98       85.83      3.59 o
   3  -1   4       23.79       29.39      2.71 o
   4  -1   4       11.50       10.52      2.14 o
   5  -1   4        1.93       -0.69      2.43 o
   6  -1   4        1.75       -0.27      3.28 o
  -7   0   4        2.65        1.70      3.26 o
  -6   0   4       45.44       45.02      7.12 o
  -5   0   4        0.09       -0.84      1.85 o
  -4   0   4      224.41      242.90      8.43 o
  -3   0   4      109.08      103.02      3.56 o
  -2   0   4      714.38      702.12      8.91 o
  -1   0   4     1260.40     1257.56     11.82 o
   0   0   4      448.31      438.88      9.65 o
   1   0   4        6.23        5.67      1.23 o
   2   0   4      183.45      184.90      4.74 o
   3   0   4       20.13       20.97      2.18 o
   4   0   4       39.17       32.89      2.84 o
   5   0   4       60.59       55.85      3.73 o
   6   0   4       16.07       11.68      4.21 o
  -6   1   4       12.18       10.96      4.49 o
  -5   1   4      498.87      628.63     18.91 o
  -4   1   4       28.19       31.26      4.51 o
  -3   1   4      253.78      263.65      5.00 o
  -2   1   4      822.57      828.58     10.87 o
  -1   1   4      247.73      243.65      4.34 o
   0   1   4        4.85        3.39      0.78 o
   1   1   4     1025.13      998.75     11.22 o
   2   1   4       99.71       86.19      2.02 o
   3   1   4       20.54       20.57      4.87 o
   4   1   4      156.52      156.66      4.97 o
   5   1   4        9.82       10.81      2.33 o
   6   1   4       43.63       35.48      8.79 o
   7   1   4        7.37        7.71      4.45 o
  -6   2   4        0.48       -2.04      2.66 o
  -5   2   4        1.26        0.99      2.19 o
  -4   2   4      236.73      231.99      9.84 o
  -3   2   4       28.39       36.06      4.06 o
  -2   2   4      994.85      983.52     17.52 o
  -1   2   4       59.59       54.82      2.03 o
   0   2   4      165.52      163.01      6.01 o
   1   2   4      227.75      210.33      9.60 o
   2   2   4        0.03        0.05      0.47 o
   3   2   4        1.77        0.97      0.89 o
   4   2   4       33.93       37.12      2.68 o
   5   2   4       80.16       80.16      3.95 o
   6   2   4       22.00       20.28      3.17 o
  -6   3   4       16.78        7.97      3.92 o
  -5   3   4       81.75       85.48      7.38 o
  -4   3   4        1.41        0.06      1.65 o
  -3   3   4       70.55       78.43      5.77 o
  -2   3   4      175.06      208.84      8.54 o
  -1   3   4       14.29       19.87      3.02 o
   0   3   4      270.37      262.44      5.03 o
   1   3   4     2900.92     3031.93     33.92 o
   2   3   4      257.79      245.34      5.34 o
   3   3   4      235.77      233.65      4.11 o
   4   3   4      146.06      152.43      7.66 o
   5   3   4       12.11       13.42      3.77 o
   6   3   4      104.93      100.04      7.55 o
   7   3   4       61.85       46.63      6.70 o
  -5   4   4        0.16        2.00      3.07 o
  -4   4   4       27.37       43.63      6.39 o
  -3   4   4        8.42        6.07      2.87 o
  -2   4   4      105.04      113.33      7.10 o
  -1   4   4       34.39       36.41      4.37 o
   0   4   4        1.23        0.35      0.75 o
   1   4   4       33.26       37.26      3.25 o
   2   4   4       70.39       73.16      3.28 o
   3   4   4        0.16        0.02      0.89 o
   4   4   4       91.28       89.67      4.20 o
   5   4   4        1.80       -1.70      2.68 o
   6   4   4       10.23        5.32      3.95 o
   7   4   4        8.86       11.14      4.52 o
  -4   5   4        0.17        2.24      3.14 o
  -3   5   4       40.30       43.91      6.39 o
  -2   5   4       16.16       17.51      4.10 o
  -1   5   4        2.42       -0.23      1.85 o
   0   5   4       12.87       10.61      1.62 o
   1   5   4      874.19      870.17     11.68 o
   2   5   4       34.94       30.25      3.10 o
   3   5   4      514.56      534.25     10.26 o
   4   5   4       49.65       59.74      4.89 o
   5   5   4       27.24       21.39      4.66 o
   6   5   4       12.63        6.97      4.04 o
   7   5   4       12.33        8.48      4.69 o
  -3   6   4       10.78        5.52      2.71 o
  -2   6   4        4.15        4.93      2.34 o
  -1   6   4        7.67        5.14      3.11 o
   0   6   4        0.57       -0.66      1.79 o
   1   6   4       23.15       18.95      1.86 o
   2   6   4       37.09       39.20      5.10 o
   3   6   4      232.71      261.49     10.66 o
   4   6   4       97.18      100.00      5.22 o
   5   6   4       85.65      104.97      7.51 o
   6   6   4        0.15       -1.52      3.64 o
   7   6   4       47.31       36.12      7.12 o
  -2   7   4        9.39        6.00      3.74 o
  -1   7   4       16.75       22.42      5.22 o
   0   7   4        5.77        2.69      2.62 o
   1   7   4      168.55      108.46      7.59 o
   2   7   4       44.47       38.43      3.64 o
   3   7   4      362.78      346.86      7.14 o
   4   7   4        0.16        0.88      1.52 o
   5   7   4        1.67        2.03      2.98 o
   0   8   4        1.59        2.21      3.10 o
   1   8   4        6.47        3.59      2.80 o
   2   8   4       15.49       10.72      3.85 o
   3   8   4       97.91       83.62      3.73 o
   4   8   4       81.22       75.51      5.77 o
   5   8   4       49.14       60.97     10.66 o
  -4  -7   5       12.63       10.78      5.56 o
  -3  -7   5       13.49        8.97      5.59 o
  -2  -7   5        3.74       -0.80      4.10 o
  -1  -7   5        2.06       -2.78      3.97 o
  -5  -6   5       10.49       11.30      5.14 o
  -4  -6   5      148.63      134.68      9.89 o
  -3  -6   5        1.79       -0.09      4.00 o
  -2  -6   5       18.44       16.53      5.20 o
  -1  -6   5        2.78        4.34      3.11 o
   0  -6   5        2.80        5.78      2.64 o
   1  -6   5        0.78        6.30      3.88 o
  -6  -5   5       15.95        9.62      4.84 o
  -5  -5   5        0.54       -0.74      3.20 o
  -4  -5   5      235.62      247.89     12.00 o
  -3  -5   5       81.92       88.55      7.76 o
  -2  -5   5       21.98       28.32      5.49 o
  -1  -5   5        0.47        2.56      2.09 o
   0  -5   5       17.29       19.39      3.26 o
   1  -5   5        1.99        0.38      3.07 o
   2  -5   5        0.13        1.34      3.23 o
  -7  -4   5        0.34       -1.61      4.30 o
  -6  -4   5       46.35       51.74      7.35 o
  -5  -4   5       80.48       72.60      6.99 o
  -4  -4   5      300.65      316.81     12.68 o
  -3  -4   5       60.82       68.88      6.79 o
  -2  -4   5      167.25      182.95      9.35 o
  -1  -4   5       16.14       23.43      3.24 o
   0  -4   5       58.11       64.39      4.06 o
   1  -4   5        2.43        6.60      2.12 o
   2  -4   5       73.11       91.46      7.64 o
   3  -4   5        8.82        9.66      4.16 o
   4  -4   5       14.89       13.39      5.31 o
  -6  -3   5       44.89       42.06      6.40 o
  -5  -3   5      109.03      110.54      7.92 o
  -4  -3   5      493.08      459.83     14.28 o
  -3  -3   5      214.53      205.53      9.15 o
  -2  -3   5       71.32       69.32      5.49 o
  -1  -3   5      314.99      339.83     11.43 o
   0  -3   5      113.37      119.60      4.92 o
   1  -3   5       54.38       51.65      5.04 o
   2  -3   5       74.62       80.78      4.31 o
   3  -3   5       36.72       47.60      6.64 o
   4  -3   5        0.58        4.55      3.95 o
  -7  -2   5        8.94        4.24      2.57 o
  -5  -2   5      573.63      589.21     16.30 o
  -4  -2   5      516.43      518.26     14.14 o
  -3  -2   5       57.82       60.43      4.80 o
  -2  -2   5      279.89      268.27      9.35 o
  -1  -2   5      112.51      110.12      6.08 o
   0  -2   5      506.42      500.69      9.13 o
   1  -2   5      145.74      157.52      8.51 o
   2  -2   5      206.83      208.93      6.24 o
   3  -2   5        2.89        6.95      3.08 o
   4  -2   5        1.35       -2.28      2.28 o
   5  -2   5        0.01       -2.80      2.80 o
  -7  -1   5        0.83       -1.46      2.60 o
  -6  -1   5       24.80       30.27      5.59 o
  -5  -1   5      280.87      299.60      8.27 o
  -4  -1   5       51.13       50.43      4.45 o
  -3  -1   5      273.40      286.98      9.23 o
  -2  -1   5        6.27       11.36      2.25 o
  -1  -1   5     2374.34     2338.24     29.66 o
   0  -1   5      433.12      434.77      7.84 o
   1  -1   5        6.04        3.72      1.33 o
   2  -1   5      130.20      141.60      4.93 o
   3  -1   5       16.89       16.60      3.19 o
   4  -1   5        0.08       -1.56      1.56 o
   5  -1   5        3.46        8.42      3.77 o
   6  -1   5       34.98       30.21      6.01 o
  -7   0   5        1.41       -0.03      3.44 o
  -6   0   5       38.75       44.45      7.21 o
  -5   0   5      117.51      106.50      8.12 o
  -4   0   5      539.30      574.53     10.07 o
  -3   0   5       47.62       43.36      2.58 o
  -2   0   5      624.99      615.17      8.79 o
  -1   0   5      831.59      830.21      9.62 o
   0   0   5      624.92      596.20     12.19 o
   1   0   5      168.36      163.16      4.49 o
   2   0   5      909.85      933.74     12.34 o
   3   0   5       50.69       48.92      3.02 o
   4   0   5       14.35       16.63      3.86 o
   5   0   5       10.41       10.54      3.30 o
   6   0   5        1.60        0.15      3.13 o
  -6   1   5      135.55      144.85     10.57 o
  -5   1   5        3.26       -0.09      2.00 o
  -4   1   5       32.26       27.67      4.49 o
  -3   1   5      503.09      503.94      7.69 o
  -2   1   5       43.08       40.27      2.09 o
  -1   1   5     2744.22     2652.26     20.85 o
   0   1   5       49.85       52.70      2.19 o
   1   1   5      411.20      448.91      5.15 o
   2   1   5      191.73      189.31      3.04 o
   3   1   5       42.88       41.96      2.71 o
   4   1   5        0.05        0.14      1.35 o
   5   1   5       77.82       80.72      4.73 o
   6   1   5       42.54       34.50      5.31 o
  -6   2   5        0.00        1.29      3.01 o
  -5   2   5       24.61       22.53      4.31 o
  -4   2   5        6.86        6.46      2.36 o
  -3   2   5        1.37        3.35      1.58 o
  -2   2   5      306.29      286.88      9.21 o
  -1   2   5       31.01       37.79      2.03 o
   0   2   5       96.47       84.29      2.92 o
   1   2   5      126.19      122.87      3.44 o
   2   2   5     2018.88     2095.89     14.39 o
   3   2   5      232.07      225.85      5.39 o
   4   2   5      461.55      452.42      8.52 o
   5   2   5        4.33        2.15      2.62 o
   6   2   5       24.14       24.91      4.76 o
  -5   3   5        1.52        3.74      2.74 o
  -4   3   5       21.93       18.94      4.12 o
  -3   3   5       77.86       72.10      5.76 o
  -2   3   5       86.46       81.22      5.56 o
  -1   3   5      142.54      163.27      4.20 o
   0   3   5      880.49      997.88     11.47 o
   1   3   5      430.51      460.99      9.41 o
   2   3   5      685.47      723.54      9.87 o
   3   3   5        2.86        4.16      0.81 o
   4   3   5       12.40       10.01      3.14 o
   5   3   5      403.42      408.51     13.50 o
   6   3   5        0.13       -2.93      2.93 o
   7   3   5       22.78       15.27      4.91 o
  -5   4   5        6.85        4.93      3.82 o
  -4   4   5        1.97        0.93      3.01 o
  -3   4   5        0.12        0.12      2.19 o
  -2   4   5      214.50      219.43      9.97 o
  -1   4   5       26.45       34.30      4.40 o
   0   4   5       92.57       80.72      3.17 o
   1   4   5       34.06       27.70      4.05 o
   2   4   5      441.40      501.74      8.85 o
   3   4   5       74.84       70.41      6.12 o
   4   4   5      855.16      904.71     18.19 o
   5   4   5      121.63      110.11      7.61 o
   6   4   5        5.55       10.37      4.46 o
   7   4   5        0.19       -1.62      3.94 o
  -4   5   5        7.51       10.81      4.09 o
  -3   5   5        8.89        6.93      3.31 o
  -2   5   5       10.36       10.82      3.67 o
  -1   5   5        0.11        0.71      2.03 o
   0   5   5      334.57      318.71     11.29 o
   1   5   5       41.53       41.54      2.87 o
   2   5   5      201.17      214.02      6.19 o
   3   5   5       34.32       30.18      3.13 o
   4   5   5      424.70      485.02     10.40 o
   5   5   5      163.95      162.56      9.62 o
   6   5   5       18.02       19.85      5.17 o
   7   5   5        2.86        6.06      4.37 o
  -3   6   5        4.89        8.59      3.77 o
  -2   6   5       81.80       76.68      7.17 o
  -1   6   5        1.13       -0.59      2.43 o
   0   6   5       48.76       52.66      6.16 o
   1   6   5        0.21       -1.76      1.76 o
   2   6   5       57.27       54.62      3.71 o
   3   6   5      117.87      138.96      6.13 o
   4   6   5      657.45      786.33     14.31 o
   5   6   5        3.93        4.71      2.26 o
   6   6   5       68.99       56.40      7.19 o
  -2   7   5        6.72        6.36      3.98 o
  -1   7   5        5.55        5.53      3.73 o
   0   7   5       48.71       43.80      6.25 o
   1   7   5        7.87        7.41      2.99 o
   2   7   5       48.89       39.16      2.58 o
   3   7   5       42.55       43.38      4.16 o
   4   7   5      161.74      197.74      7.62 o
   5   7   5       50.53       48.66      5.08 o
   6   7   5        3.55        5.70      4.55 o
   0   8   5        0.03        4.34      3.37 o
   1   8   5        0.55        0.63      2.71 o
   2   8   5        5.83        1.53      2.89 o
   3   8   5       18.02       20.23      2.49 o
   4   8   5      140.90      144.72      5.42 o
   5   8   5       32.44       44.58      6.44 o
  -5  -6   6       92.97       73.62      9.13 o
  -4  -6   6       27.46       22.94      6.51 o
  -3  -6   6      103.14      117.30      9.76 o
  -2  -6   6       21.16       35.89      6.93 o
  -1  -6   6        3.07       -3.77      3.77 o
   0  -6   6        1.17        2.36      2.55 o
  -6  -5   6        0.23       -3.32      3.82 o
  -5  -5   6        4.08        1.04      3.80 o
  -4  -5   6      105.32      111.77      9.04 o
  -3  -5   6       82.63       81.00      8.57 o
  -2  -5   6        4.44        0.33      3.73 o
  -1  -5   6      176.46      202.22     10.71 o
   0  -5   6        1.49        1.84      2.01 o
   1  -5   6       15.66       21.26      4.31 o
   2  -5   6        1.18        1.49      3.56 o
  -6  -4   6       32.96       31.25      6.58 o
  -5  -4   6      207.66      215.47     11.54 o
  -4  -4   6      130.65      150.27      9.64 o
  -3  -4   6      261.48      256.88     11.89 o
  -2  -4   6       88.95      103.42      7.94 o
  -1  -4   6       18.20       21.22      4.70 o
   0  -4   6       61.46       71.75      4.51 o
   1  -4   6        3.49        2.37      2.01 o
   2  -4   6        0.03        4.67      3.20 o
   3  -4   6       28.59       16.82      5.47 o
  -6  -3   6        0.43       -1.52      3.79 o
  -5  -3   6       14.80       15.96      4.84 o
  -4  -3   6      536.53      506.62     16.02 o
  -3  -3   6       99.87      108.48      7.40 o
  -2  -3   6       12.34       19.72      4.07 o
  -1  -3   6      453.10      479.89     14.50 o
   0  -3   6        9.52       12.53      2.48 o
   1  -3   6       24.45       31.98      3.48 o
   2  -3   6        5.47        7.92      2.32 o
   3  -3   6       17.45       16.44      5.13 o
   4  -3   6        0.00        1.97      4.37 o
  -7  -2   6       43.42       34.57      5.29 o
  -5  -2   6      109.13      101.52      7.58 o
  -4  -2   6      112.96       99.01      7.04 o
  -3  -2   6       87.62       80.33      5.82 o
  -2  -2   6      141.44      143.92      7.37 o
  -1  -2   6        5.58        4.42      2.22 o
   0  -2   6      319.77      342.80      8.03 o
   1  -2   6        7.73        6.82      1.85 o
   2  -2   6       25.38       31.02      3.37 o
   3  -2   6       25.35       29.62      3.75 o
   4  -2   6        1.96        3.25      3.94 o
   5  -2   6        0.17        3.58      4.24 o
  -7  -1   6        5.37        1.55      2.59 o
  -6  -1   6       58.53       66.55      8.06 o
  -5  -1   6        3.50        3.64      2.84 o
  -4  -1   6       30.91       28.50      4.09 o
  -3  -1   6      101.12      100.49      5.98 o
  -2  -1   6       87.79      104.74      5.82 o
  -1  -1   6      747.87      739.69     15.47 o
   0  -1   6      344.57      351.65      7.59 o
   1  -1   6        0.76        0.27      1.14 o
   2  -1   6       10.44       18.21      2.59 o
   3  -1   6       73.91       79.21      4.42 o
   4  -1   6        2.89        8.66      2.66 o
   5  -1   6       80.04       76.07      7.28 o
  -6   0   6       77.75      123.96     10.04 o
  -5   0   6      273.99      328.32     14.41 o
  -4   0   6      114.82      120.08      4.86 o
  -3   0   6      176.32      165.02      5.54 o
  -2   0   6      399.46      372.87      7.08 o
  -1   0   6      145.75      125.57      3.75 o
   0   0   6      430.09      428.92      6.54 o
   1   0   6      323.59      344.55      7.18 o
   2   0   6      122.90      141.26      4.99 o
   3   0   6       24.54       29.45      7.07 o
   4   0   6       14.97       12.05      2.63 o
   5   0   6        2.49        6.66      2.44 o
   6   0   6       18.72        4.64      3.83 o
  -6   1   6        7.04       10.02      4.25 o
  -5   1   6       15.45       15.54      4.10 o
  -4   1   6        3.84        3.97      2.10 o
  -3   1   6       90.61       89.56      3.45 o
  -2   1   6      166.95      190.66      4.73 o
  -1   1   6      228.15      207.97      4.75 o
   0   1   6       37.13       33.56      1.93 o
   1   1   6       88.99      115.69      3.16 o
   2   1   6      350.89      333.80      4.24 o
   3   1   6      298.22      322.10      7.37 o
   4   1   6        9.71       10.13      2.28 o
   5   1   6      385.53      451.25     14.55 o
   6   1   6        0.07       -0.49      2.19 o
  -6   2   6       17.68       23.39      5.67 o
  -5   2   6       85.69       76.08      6.95 o
  -4   2   6       90.89       87.56      6.46 o
  -3   2   6      142.67      123.99      6.80 o
  -2   2   6       60.27       54.99      2.52 o
  -1   2   6       82.44       80.62      3.06 o
   0   2   6        0.46        0.63      0.67 o
   1   2   6     1266.82     1388.43     14.01 o
   2   2   6        1.83        0.13      0.66 o
   3   2   6      182.52      184.95      3.72 o
   4   2   6        0.06       -0.09      1.20 o
   5   2   6        2.56        3.31      1.82 o
   6   2   6       66.50       42.42      5.98 o
  -5   3   6        9.38        8.58      3.56 o
  -4   3   6        0.00       -0.50      1.94 o
  -3   3   6       27.44       24.70      3.98 o
  -2   3   6        2.55        4.82      2.07 o
  -1   3   6      191.43      195.02      5.54 o
   0   3   6       27.91       33.23      2.89 o
   1   3   6        0.19        2.76      1.08 o
   2   3   6       86.02       75.87      3.26 o
   3   3   6       84.42       89.95      3.54 o
   4   3   6        0.76        0.57      2.39 o
   6   3   6       27.08       24.39      5.31 o
   7   3   6        2.45        6.52      4.31 o
  -5   4   6        1.31        5.15      3.88 o
  -4   4   6       10.56       11.59      4.00 o
  -3   4   6       65.67       56.85      6.49 o
  -2   4   6       32.86       40.79      5.40 o
  -1   4   6       39.49       43.35      5.19 o
   0   4   6        0.27        0.38      0.98 o
   1   4   6      475.63      493.56      8.66 o
   2   4   6      167.96      184.03      5.41 o
   3   4   6      104.96      101.55      5.84 o
   4   4   6       10.21        9.25      2.17 o
   5   4   6      122.86      131.43      8.53 o
   6   4   6        2.80       -1.19      3.31 o
   7   4   6        0.29       -1.67      4.30 o
  -4   5   6        0.00        2.24      3.41 o
  -3   5   6        7.84        6.55      3.55 o
  -2   5   6       43.41       43.86      5.92 o
  -1   5   6       83.67       65.41      5.86 o
   0   5   6        8.49        7.97      2.90 o
   1   5   6       16.18       16.84      2.21 o
   2   5   6        0.14        2.16      1.40 o
   3   5   6       25.80       27.15      3.01 o
   4   5   6       69.24       82.53      4.41 o
   6   5   6        5.66       -0.78      3.47 o
   7   5   6       29.56       17.68      5.58 o
  -3   6   6       35.66       32.38      6.46 o
  -2   6   6       78.79       81.58      7.74 o
  -1   6   6       51.10       64.97      7.38 o
   0   6   6       69.10       66.39      6.09 o
   1   6   6       28.15       21.69      4.22 o
   2   6   6      203.42      200.73      6.54 o
   3   6   6       98.30      109.63      6.63 o
   4   6   6       52.84       63.62      4.38 o
   5   6   6       34.45       40.52      8.87 o
   6   6   6        0.79        5.67      4.24 o
  -2   7   6        0.08        4.72      4.18 o
  -1   7   6        0.46        2.09      3.20 o
   0   7   6       13.45       11.02      3.62 o
   1   7   6        6.00        4.58      2.83 o
   2   7   6        0.16       -1.20      1.52 o
   3   7   6        8.48       10.89      2.71 o
   4   7   6       42.14       57.51      4.97 o
   5   7   6       42.57       49.71      5.05 o
   6   7   6       52.19       52.07      7.74 o
   0   8   6        6.05        0.00      3.50 o
   1   8   6        0.22       -2.31      2.31 o
   2   8   6       33.28       28.56      5.55 o
   3   8   6       28.34       30.61      2.92 o
   4   8   6       19.54       27.37      5.65 o
   5   8   6       21.20       29.62      4.51 o
  -4  -6   7       20.80       17.06      6.00 o
  -3  -6   7       69.61       61.93      9.06 o
  -2  -6   7        4.87        3.77      4.88 o
  -1  -6   7        0.00        6.67      4.82 o
  -5  -5   7       82.42       98.18      9.32 o
  -4  -5   7       79.43       84.35      9.22 o
  -3  -5   7        4.47       17.64      5.64 o
  -2  -5   7      130.95      141.11     10.34 o
  -1  -5   7        4.08        4.93      4.31 o
   0  -5   7        9.00        9.38      3.22 o
   1  -5   7       12.49        9.20      2.99 o
  -6  -4   7        8.50       17.27      6.01 o
  -5  -4   7        4.06        4.52      4.34 o
  -4  -4   7        5.32        6.96      3.94 o
  -3  -4   7      290.01      306.09     13.81 o
  -2  -4   7        0.91        0.15      3.59 o
  -1  -4   7        6.11        6.76      3.86 o
   0  -4   7       27.38       34.30      6.99 o
   1  -4   7       18.92       24.98      9.28 o
   2  -4   7        4.32        4.39      3.44 o
   3  -4   7        3.81        0.60      3.32 o
  -6  -3   7        2.26       -0.02      4.25 o
  -5  -3   7       88.20       88.77      8.16 o
  -4  -3   7        5.18        9.42      4.09 o
  -3  -3   7        1.25        4.37      3.20 o
  -2  -3   7      179.74      198.22     10.29 o
  -1  -3   7       31.84       33.88      5.29 o
   0  -3   7       11.94       15.41      2.96 o
   1  -3   7       89.41       90.46      5.04 o
   2  -3   7        0.12       -0.25      1.95 o
   3  -3   7        1.47       -2.92      2.92 o
   4  -3   7        5.19        2.90      4.21 o
  -6  -2   7       23.47       20.97      4.46 o
  -5  -2   7       33.51       35.92      5.83 o
  -4  -2   7       59.05       71.03      7.11 o
  -3  -2   7        1.20        1.11      2.31 o
  -2  -2   7       31.15       30.75      4.61 o
  -1  -2   7        0.04        0.69      1.44 o
   0  -2   7        4.60        4.12      2.36 o
   1  -2   7      133.64      126.21      7.14 o
   2  -2   7        5.09        3.24      2.92 o
   3  -2   7        1.48        1.91      2.54 o
   4  -2   7        4.61        0.36      3.86 o
  -6  -1   7        8.16        3.23      2.84 o
  -5  -1   7      216.53      235.40     12.15 o
  -4  -1   7      144.14      154.36      7.85 o
  -3  -1   7      312.75      313.68     11.06 o
  -2  -1   7      388.06      372.73     11.64 o
  -1  -1   7      385.09      334.30     10.66 o
   0  -1   7      127.35      131.00      6.78 o
   1  -1   7      301.76      296.36      7.62 o
   2  -1   7       39.89       55.00      4.24 o
   3  -1   7        0.48        2.31      2.25 o
   4  -1   7       21.79       16.11      3.37 o
   5  -1   7       18.23       12.91      5.29 o
  -6   0   7        0.53       -0.66      2.69 o
  -5   0   7       27.24       25.75      5.49 o
  -4   0   7        1.02       -1.16      1.62 o
  -3   0   7       39.87       48.14      3.05 o
  -2   0   7      639.60      604.47      9.69 o
  -1   0   7        5.94        3.92      3.07 o
   0   0   7       23.26       27.67      9.76 o
   1   0   7        0.32        1.36      1.79 o
   2   0   7        7.51        6.81      2.50 o
   3   0   7       11.17        8.82      2.45 o
   4   0   7       27.55       32.07      3.69 o
   5   0   7        1.09        1.71      4.47 o
   6   0   7       39.36       35.82      6.84 o
  -6   1   7        0.41        2.04      3.14 o
  -5   1   7       36.07       35.73      5.76 o
  -4   1   7      117.71      120.80      7.88 o
  -3   1   7      103.30       93.72      7.02 o
  -2   1   7      157.57      142.50      4.39 o
  -1   1   7      369.85      333.83      6.44 o
   0   1   7       26.91       21.64      5.40 o
   1   1   7      139.75      138.12      7.11 o
   2   1   7      498.50      552.38     12.37 o
   3   1   7       65.38       76.43      4.03 o
   4   1   7      149.26      143.72      5.74 o
   5   1   7        0.06        1.46      2.25 o
   6   1   7        0.02        2.12      2.55 o
  -6   2   7        2.93        2.33      3.73 o
  -5   2   7       41.82       39.46      6.04 o
  -4   2   7       12.83       15.98      3.65 o
  -3   2   7        0.90        1.79      1.85 o
  -2   2   7      183.27      162.70      4.85 o
  -1   2   7      218.65      190.78      4.96 o
   0   2   7      102.02       99.47      3.65 o
   1   2   7      252.24      259.18      5.64 o
   2   2   7      137.23      128.59      3.18 o
   3   2   7        0.64        1.95      1.21 o
   4   2   7        0.51        0.42      1.42 o
   5   2   7        0.13        1.44      2.72 o
   6   2   7        9.74        9.53      4.28 o
  -5   3   7        0.13        0.44      2.83 o
  -4   3   7       12.14       10.78      3.35 o
  -3   3   7       11.01       10.78      2.99 o
  -2   3   7       57.02       54.28      4.98 o
  -1   3   7      435.52      435.82      7.87 o
   0   3   7        1.12        1.44      1.41 o
   1   3   7      123.77      119.91      4.15 o
   2   3   7      480.74      463.25      8.25 o
   3   3   7      168.73      181.56      5.04 o
   4   3   7      129.93      128.04      7.86 o
   5   3   7       25.32       22.00      4.63 o
   6   3   7       60.93       36.60      5.74 o
  -5   4   7        0.52        2.13      3.46 o
  -4   4   7        0.93        2.06      2.86 o
  -3   4   7        4.40        3.40      2.75 o
  -2   4   7        3.07        0.39      2.40 o
  -1   4   7      122.73      137.20      7.92 o
   0   4   7      204.10      212.16      5.76 o
   1   4   7       59.42       69.22      3.50 o
   2   4   7       69.27       74.80      9.43 o
   3   4   7        2.13        2.39      1.47 o
   4   4   7        0.01        4.37      2.89 o
   5   4   7       96.17      108.38      8.00 o
   6   4   7       15.81       14.95      4.96 o
  -4   5   7        4.71        6.60      4.15 o
  -3   5   7       44.22       46.64      6.91 o
  -2   5   7       55.73       60.28      7.16 o
  -1   5   7      383.51      380.80     14.28 o
   0   5   7       26.88       20.91      4.18 o
   1   5   7      178.28      184.74      6.70 o
   2   5   7       79.57       90.03      4.28 o
   3   5   7      197.75      203.81      6.51 o
   4   5   7      135.54      151.20      7.07 o
   6   5   7       11.60        4.37      4.00 o
  -3   6   7       16.75       13.71      5.07 o
  -2   6   7       19.57       20.16      4.97 o
  -1   6   7        5.28        6.39      3.56 o
   0   6   7        3.08        2.13      2.42 o
   1   6   7        2.03        0.03      2.07 o
   2   6   7       22.91       17.06      2.69 o
   3   6   7        1.50        2.30      1.79 o
   4   6   7        0.09        1.34      1.86 o
   5   6   7       76.61       90.99      5.40 o
   6   6   7       10.70       12.34      4.73 o
  -2   7   7        0.01        5.23      3.85 o
  -1   7   7       18.01       17.55      4.70 o
   0   7   7        9.23        4.52      3.37 o
   1   7   7        6.27        7.21      3.38 o
   2   7   7        7.17        2.31      2.86 o
   3   7   7       60.30       66.81      4.83 o
   4   7   7       40.47       58.78      4.98 o
   5   7   7       78.75      108.80      8.97 o
   0   8   7        3.48        3.29      3.28 o
   1   8   7       19.09       14.01      4.85 o
   2   8   7        5.26        5.03      3.34 o
   3   8   7       20.86       19.31      5.25 o
   4   8   7        3.35        2.97      2.79 o
  -4  -5   8        5.06        6.48      5.11 o
  -3  -5   8        0.08        0.80      4.51 o
  -2  -5   8       52.75       52.84      8.22 o
  -1  -5   8       11.63       11.56      5.22 o
   0  -5   8        4.30        4.47      2.97 o
   1  -5   8        3.23        4.13      3.14 o
  -5  -4   8        0.80       -0.03      4.09 o
  -4  -4   8        3.56       13.38      5.41 o
  -3  -4   8        2.16       -0.89      3.47 o
  -2  -4   8       16.56       17.24      5.28 o
  -1  -4   8       20.12       26.12      5.85 o
   0  -4   8       67.29       72.98      5.81 o
   1  -4   8        0.12        1.35      2.48 o
   2  -4   8        9.40       12.44      3.92 o
  -6  -3   8       59.93       78.06      9.53 o
  -5  -3   8       36.28       37.92      7.05 o
  -4  -3   8        0.07        0.83      3.61 o
  -3  -3   8       31.69       35.23      6.21 o
  -2  -3   8        5.72        9.90      3.83 o
  -1  -3   8       25.75       32.69      5.58 o
   0  -3   8        4.70        6.35      2.38 o
   1  -3   8        8.45        6.07      3.61 o
   2  -3   8        4.09        1.52      2.33 o
   3  -3   8        0.13       -3.19      3.43 o
  -6  -2   8       44.29       34.21      6.06 o
  -5  -2   8       60.91       83.19      8.75 o
  -4  -2   8       56.28       68.62      7.38 o
  -3  -2   8      100.17      111.42      8.19 o
  -2  -2   8      237.79      253.93     11.31 o
  -1  -2   8       23.75       28.18      4.81 o
   0  -2   8      368.68      375.51     13.29 o
   1  -2   8       56.02       56.94      4.61 o
   2  -2   8       25.44       21.57      3.50 o
   3  -2   8       22.73       28.59      4.30 o
   4  -2   8        0.83       -1.35      3.71 o
  -6  -1   8       49.97       46.90      7.38 o
  -5  -1   8        6.06        5.97      3.17 o
  -4  -1   8      125.96      131.26      5.98 o
  -3  -1   8       63.27       67.45      4.39 o
  -2  -1   8        5.89        6.82      2.28 o
  -1  -1   8      232.16      237.10      6.15 o
   0  -1   8       40.00       51.95      5.46 o
   1  -1   8        9.44        5.57      2.07 o
   2  -1   8        9.90        6.81      2.52 o
   3  -1   8        3.20        2.47      4.10 o
   4  -1   8        8.64        8.03      2.96 o
   5  -1   8        0.36        2.65      4.22 o
  -6   0   8       16.57       16.89      4.81 o
  -5   0   8       26.82       33.38      6.06 o
  -4   0   8        0.42        0.81      2.12 o
  -3   0   8      211.20      199.50      6.22 o
  -2   0   8       65.09       64.70      3.40 o
  -1   0   8        8.54        6.07      1.42 o
   0   0   8      294.35      281.29      5.87 o
   1   0   8       64.97       51.84      3.54 o
   2   0   8        4.30        3.60      3.00 o
   3   0   8      194.84      217.19      7.39 o
   4   0   8       53.17       57.05     13.78 o
   5   0   8       22.15       16.37      3.62 o
  -6   1   8       11.68       13.71      4.90 o
  -5   1   8       37.85       28.87      5.65 o
  -4   1   8       83.01       71.26      6.43 o
  -3   1   8      153.60      118.48      7.11 o
  -2   1   8       44.99       43.56      2.75 o
  -1   1   8       10.71       12.37      1.72 o
   0   1   8        2.89        3.32      1.10 o
   1   1   8      184.21      180.98      8.21 o
   2   1   8      112.57      116.58      4.92 o
   3   1   8        1.21       -0.06      1.57 o
   4   1   8        2.51        2.18      2.93 o
   5   1   8        0.00        1.23      2.85 o
   6   1   8        3.44        3.94      4.06 o
  -5   2   8        1.77        1.91      2.60 o
  -4   2   8        3.22        1.22      2.13 o
  -3   2   8       50.77       41.80      4.87 o
  -2   2   8       35.76       40.13      2.64 o
  -1   2   8        8.59        7.80      1.52 o
   0   2   8      281.11      272.56      8.01 o
   1   2   8       23.43       20.40      2.04 o
   2   2   8       14.63       13.57      3.14 o
   3   2   8      201.27      208.97      6.44 o
   4   2   8      135.92      146.90      5.79 o
   5   2   8       11.36        8.90      3.86 o
   6   2   8       24.26       13.36      4.78 o
  -5   3   8        0.49        2.55      2.98 o
  -4   3   8        0.49       -1.80      1.80 o
  -3   3   8       53.70       57.24      5.44 o
  -2   3   8      119.47      113.93      7.14 o
  -1   3   8       38.85       43.34      2.94 o
   0   3   8        1.90        1.99      1.17 o
   1   3   8      157.19      179.64      5.34 o
   2   3   8        9.65       11.29      1.83 o
   3   3   8       26.35       28.41      4.63 o
   4   3   8        0.97        2.34      2.95 o
   5   3   8        7.99        6.09      3.79 o
   6   3   8       16.03       13.14      4.67 o
  -4   4   8       17.16       19.81      4.91 o
  -3   4   8        6.43        7.79      3.11 o
  -2   4   8      232.85      230.27     10.88 o
  -1   4   8      158.83      185.15      9.43 o
   0   4   8      261.81      295.96      7.26 o
   1   4   8      114.66      122.71      5.20 o
   2   4   8       84.75       78.38      3.92 o
   3   4   8       32.61       33.40      2.97 o
   4   4   8      221.06      214.43     10.42 o
   5   4   8       40.20       34.69      5.82 o
   6   4   8       57.60       38.98      6.27 o
  -4   5   8        0.13       -1.97      3.02 o
  -3   5   8       62.58       62.95      7.70 o
  -2   5   8      102.24       91.95      7.86 o
  -1   5   8       95.40      133.63      8.89 o
   0   5   8       83.72       78.22      6.57 o
   1   5   8       13.84       14.45      5.00 o
   2   5   8       51.29       54.79      4.19 o
   3   5   8      184.92      164.32      5.91 o
   4   5   8        0.06        0.20      2.86 o
   5   5   8        7.06        6.48      4.13 o
   6   5   8       17.87        8.04      4.40 o
  -3   6   8        5.49        6.61      4.18 o
  -2   6   8       50.08       45.11      7.05 o
  -1   6   8        8.90       11.80      4.22 o
   0   6   8        0.72        1.17      2.48 o
   1   6   8       79.80       95.58      7.29 o
   2   6   8        0.14        2.42      1.77 o
   3   6   8        3.67        7.87      2.58 o
   4   6   8      121.75      127.95      6.92 o
   5   6   8       35.09       28.86      5.64 o
   6   6   8       24.27       11.56      5.08 o
  -1   7   8       64.98       56.91      7.88 o
   0   7   8        0.42        1.68      3.44 o
   1   7   8        4.68        4.25      3.05 o
   2   7   8       72.84       63.69      7.50 o
   3   7   8       36.29       42.29      7.55 o
   4   7   8        3.03        1.06      2.08 o
   5   7   8        3.82        2.70      2.48 o
   1   8   8       59.65       62.76      8.36 o
   2   8   8        0.36        2.65      3.35 o
   3   8   8       48.60       54.74      7.79 o
   4   8   8       57.88       63.67      5.69 o
  -3  -5   9        0.52        2.80      4.69 o
  -2  -5   9       13.77       17.34      6.55 o
  -1  -5   9        0.75        1.13      4.39 o
  -5  -4   9       24.66       31.52      7.36 o
  -4  -4   9        0.15        0.32      4.27 o
  -3  -4   9        0.05       -0.35      4.40 o
  -2  -4   9        1.34        0.65      4.21 o
  -1  -4   9        3.10        6.90      4.73 o
   0  -4   9        0.89       -2.62      3.92 o
   1  -4   9        0.85        2.79      2.49 o
  -5  -3   9       64.89       73.60      9.15 o
  -4  -3   9       53.54       52.75      7.91 o
  -3  -3   9       56.13       60.10      7.77 o
  -2  -3   9       34.86       40.36      6.72 o
  -1  -3   9       21.33       19.73      5.28 o
   0  -3   9       18.56       25.27      5.58 o
   1  -3   9       23.94       23.31      3.74 o
   2  -3   9       23.46       23.84      4.02 o
  -6  -2   9      126.83      137.43     10.12 o
  -5  -2   9       40.52       33.47      9.03 o
  -4  -2   9       80.98      103.62      8.64 o
  -3  -2   9       86.48       85.02      7.71 o
  -2  -2   9      119.00      122.02      8.48 o
  -1  -2   9       45.06       59.15      6.82 o
   0  -2   9       94.11       91.59      7.37 o
   1  -2   9        7.64       10.95      2.87 o
   2  -2   9        2.80        4.98      2.64 o
   3  -2   9        0.14       -2.42      2.42 o
  -6  -1   9        8.02        9.12      4.39 o
  -5  -1   9       35.85       34.72      6.36 o
  -4  -1   9        0.27       -0.90      1.73 o
  -3  -1   9       17.81       24.02      3.33 o
  -2  -1   9      171.08      157.89      5.77 o
  -1  -1   9        6.06        8.94      3.32 o
   0  -1   9        7.39        8.39      3.25 o
   1  -1   9        1.97        4.08      2.24 o
   2  -1   9       15.80       22.41      3.68 o
   3  -1   9        9.27       11.31      3.17 o
   4  -1   9       14.57       14.42      3.87 o
  -6   0   9       89.97      109.74      9.85 o
  -5   0   9       24.41       20.70      4.94 o
  -4   0   9       90.63      119.61      8.45 o
  -3   0   9       88.64       70.32      7.10 o
  -2   0   9      221.50      202.58      6.17 o
  -1   0   9       99.80       88.76      3.93 o
   0   0   9      101.12       93.72      6.32 o
   1   0   9        1.89        1.79      2.27 o
   2   0   9        0.01        0.63      1.91 o
   3   0   9       20.30       21.31      4.43 o
   4   0   9        0.13        0.30      2.18 o
   5   0   9        2.67        1.71      2.84 o
  -5   1   9        0.07        2.52      2.96 o
  -4   1   9       27.35       23.75      4.81 o
  -3   1   9        7.18        4.12      2.30 o
  -2   1   9       65.53       63.60      3.42 o
  -1   1   9       12.79       12.78      1.77 o
   0   1   9      112.46      105.55      3.96 o
   1   1   9       38.50       33.72      4.63 o
   2   1   9        1.06        2.78      1.68 o
   3   1   9       44.22       53.89      4.56 o
   4   1   9       19.98       20.52      3.45 o
   5   1   9       17.15       13.03      3.49 o
  -5   2   9       14.07       10.85      4.04 o
  -4   2   9        0.26        1.86      2.21 o
  -3   2   9        1.01        3.97      2.04 o
  -2   2   9      126.38      127.35      4.54 o
  -1   2   9       77.80       73.19      3.59 o
   0   2   9      130.03      132.14      4.73 o
   1   2   9        9.87       13.63      1.90 o
   2   2   9        1.67        0.60      2.21 o
   3   2   9       11.27       12.43      3.06 o
   4   2   9       13.20       16.20      4.37 o
   5   2   9        4.17        0.51      3.86 o
  -5   3   9        1.57        2.37      3.07 o
  -4   3   9        0.84       -0.41      2.10 o
  -3   3   9       68.05       56.34      6.24 o
  -2   3   9        0.33        0.24      1.92 o
  -1   3   9      579.79      595.15     10.43 o
   0   3   9      306.42      313.98      7.51 o
   1   3   9      219.10      235.81      6.44 o
   2   3   9        8.20        4.42      2.86 o
   3   3   9       71.13       76.20      6.63 o
   4   3   9       14.26       13.53      4.27 o
   5   3   9       46.05       35.23      6.10 o
   6   3   9       25.38       13.21      5.16 o
  -4   4   9        0.15        0.71      2.86 o
  -3   4   9        6.01        2.65      3.01 o
  -2   4   9      197.21      219.73     10.89 o
  -1   4   9       66.75       76.56      6.45 o
   0   4   9      718.40      833.86     13.13 o
   1   4   9       32.84       37.76      3.40 o
   2   4   9      111.98      105.16      4.66 o
   3   4   9        4.96        2.72      3.19 o
   4   4   9       95.00       95.54      7.70 o
   5   4   9        6.25       -0.96      3.74 o
   6   4   9        2.33       -1.44      3.89 o
  -3   5   9        9.14        3.13      3.49 o
  -2   5   9       69.52       58.04      7.17 o
  -1   5   9      208.45      254.23     12.26 o
   0   5   9        3.28        2.31      2.84 o
   1   5   9       21.20       32.28      3.37 o
   2   5   9       51.85       53.83      6.37 o
   3   5   9        4.03        2.61      1.70 o
   4   5   9       14.26       17.43      4.43 o
   5   5   9       49.33       43.41      6.67 o
   6   5   9       32.13       15.62      5.40 o
  -2   6   9       31.06       29.61      6.00 o
  -1   6   9        8.97       12.74      4.42 o
   0   6   9      280.20      312.38     13.80 o
   1   6   9        0.08        2.03      2.62 o
   2   6   9       27.51       31.92      3.70 o
   3   6   9       22.35       18.56      3.16 o
   4   6   9       30.10       34.33      6.15 o
   5   6   9        0.04        2.42      3.64 o
  -1   7   9       38.03       19.59      5.28 o
   0   7   9        2.67        6.55      4.01 o
   1   7   9       25.43       30.33      6.07 o
   2   7   9      105.26      107.69      8.34 o
   3   7   9        0.46        2.83      2.39 o
   4   7   9       73.09       78.26      5.46 o
   5   7   9       53.45       51.41      8.03 o
   1   8   9        0.19        0.81      3.73 o
   2   8   9       23.48       36.43      6.75 o
   3   8   9       10.68       10.48      4.37 o
  -4  -4  10       62.84       55.98      9.02 o
  -3  -4  10       12.28       11.21      5.70 o
  -2  -4  10       36.85       38.70      7.70 o
  -1  -4  10       11.01       21.34      6.69 o
   0  -4  10        7.46       10.84      5.50 o
  -5  -3  10      106.25      111.67     10.72 o
  -4  -3  10       96.70       85.99      9.82 o
  -3  -3  10       17.77       10.70      5.38 o
  -2  -3  10       42.93       56.22      8.00 o
  -1  -3  10       97.58      100.98      8.82 o
   0  -3  10        8.23        7.88      4.67 o
   1  -3  10       90.13       80.26      6.00 o
   2  -3  10        0.53        1.20      2.97 o
  -5  -2  10       24.27       24.77      4.30 o
  -4  -2  10       10.01       12.11      4.49 o
  -3  -2  10       10.30       10.74      2.98 o
  -2  -2  10       10.55       11.23      4.37 o
  -1  -2  10       18.87       17.60      4.88 o
   0  -2  10       16.12       19.60      5.08 o
   1  -2  10       12.61        8.40      2.94 o
   2  -2  10        3.42        3.04      2.82 o
   3  -2  10        0.10       -2.04      2.85 o
  -5  -1  10       67.21       77.40      8.99 o
  -4  -1  10      163.60      179.66      7.51 o
  -3  -1  10        9.29        9.35      2.50 o
  -2  -1  10       74.42       61.62      4.16 o
  -1  -1  10      149.44      159.17      9.31 o
   0  -1  10        2.90        4.30      2.96 o
   1  -1  10      131.29      148.17      9.13 o
   2  -1  10        0.55        2.85      2.52 o
   3  -1  10        1.27        3.73      3.04 o
   4  -1  10        5.09       -0.61      3.18 o
  -5   0  10        0.35        2.57      3.07 o
  -4   0  10       38.38       39.61      6.37 o
  -3   0  10       49.77       39.36      3.84 o
  -2   0  10        3.15        4.52      1.68 o
  -1   0  10       18.97       17.78      3.92 o
   0   0  10      333.27      291.46     11.38 o
   1   0  10        0.83        0.48      2.31 o
   2   0  10       43.40       57.52     14.23 o
   3   0  10        1.60        0.56      2.47 o
   4   0  10        0.55        1.06      3.40 o
  -5   1  10        7.59        8.48      4.06 o
  -4   1  10      129.20      143.49      9.13 o
  -3   1  10       20.14        7.47      2.71 o
  -2   1  10       19.26       15.70      4.59 o
  -1   1  10      103.10       97.05      4.47 o
   0   1  10        8.10        6.66      3.02 o
   1   1  10      141.37      140.77      8.56 o
   2   1  10        2.75        2.66      3.31 o
   3   1  10       11.13       12.23      4.29 o
   4   1  10        2.35       -0.94      2.08 o
   5   1  10       16.41       12.37      5.19 o
  -5   2  10        8.01       -0.56      3.01 o
  -4   2  10        8.56        9.06      3.44 o
  -3   2  10        0.42        1.41      2.07 o
  -2   2  10       47.53       39.68      4.66 o
  -1   2  10      268.27      261.16      6.88 o
   0   2  10     1540.69     1563.11     19.42 o
   1   2  10       23.45       30.06      4.81 o
   2   2  10      161.19      155.54      9.13 o
   3   2  10       12.45       12.90      4.17 o
   4   2  10        0.01       -3.28      3.28 o
   5   2  10        6.37        6.06      4.70 o
  -4   3  10      113.32      100.16      7.95 o
  -3   3  10        0.58        0.44      2.34 o
  -2   3  10       51.60       67.51      5.95 o
  -1   3  10      259.29      260.69      7.13 o
   0   3  10      119.98      126.35      5.05 o
   1   3  10      462.33      505.80     13.81 o
   2   3  10       64.51       78.04      6.76 o
   3   3  10      123.04      117.25      8.39 o
   4   3  10        2.27        3.26      3.61 o
   5   3  10       69.35       45.44      7.08 o
  -4   4  10        0.10       -0.89      3.01 o
  -3   4  10        0.08        2.21      2.89 o
  -2   4  10        0.00       -1.61      2.33 o
  -1   4  10      497.68      567.39     17.24 o
   0   4  10      490.73      538.22     10.79 o
   1   4  10       24.68       28.80      3.19 o
   2   4  10       16.81       17.72      4.25 o
   3   4  10       86.05       87.03      7.50 o
   4   4  10       33.71       24.06      5.22 o
   5   4  10        1.17       -2.96      3.83 o
  -3   5  10        5.86        2.13      3.08 o
  -2   5  10       17.22       17.13      4.87 o
  -1   5  10       40.56       35.10      6.15 o
   0   5  10        5.29       12.99      3.98 o
   1   5  10      133.81      140.67      7.50 o
   2   5  10        5.86        7.08      2.12 o
   3   5  10       55.56       56.13      6.87 o
   4   5  10       12.66       15.87      4.79 o
   5   5  10       34.35       23.67      5.62 o
  -2   6  10        0.00        2.16      3.68 o
  -1   6  10       75.36       94.54      8.60 o
   0   6  10       41.96       42.07      6.55 o
   1   6  10        0.60        1.52      2.96 o
   2   6  10       27.50       35.61      3.96 o
   3   6  10      163.73      168.33      9.05 o
   4   6  10        0.34        0.74      3.73 o
   5   6  10       11.38       16.13      5.67 o
   0   7  10        5.74        7.32      4.43 o
   1   7  10       26.87       35.23      6.18 o
   2   7  10        5.96        9.32      4.01 o
   3   7  10       59.46       66.59      5.51 o
   4   7  10       22.41       23.76      5.65 o
  -4  -3  11        2.11        5.28      5.05 o
  -3  -3  11       16.27       12.59      5.65 o
  -2  -3  11       13.42       14.83      5.98 o
  -1  -3  11        1.95        3.74      4.60 o
   0  -3  11       12.34       14.14      5.71 o
   1  -3  11       25.67       28.51      6.36 o
  -4  -2  11       55.16       61.67      7.58 o
  -3  -2  11      118.91      120.62      9.85 o
  -2  -2  11        3.44        5.73      4.43 o
  -1  -2  11       86.74       88.02      8.28 o
   0  -2  11        2.21        8.19      4.63 o
   1  -2  11       13.65       20.17      5.52 o
   2  -2  11       11.73       20.40      4.30 o
  -5  -1  11        2.70       -0.21      3.65 o
  -4  -1  11        7.66        9.22      3.07 o
  -3  -1  11      140.68      133.82      6.93 o
  -2  -1  11       40.77       32.71      6.01 o
  -1  -1  11        0.97        1.94      3.04 o
   0  -1  11       96.74       89.69      7.49 o
   1  -1  11      150.65      163.53     10.19 o
   2  -1  11        0.01        0.18      2.74 o
   3  -1  11        7.88        8.65      3.53 o
  -5   0  11       24.15       28.00      6.27 o
  -4   0  11       13.40       13.29      4.13 o
  -3   0  11       71.85       73.61      4.72 o
  -2   0  11        2.97        2.77      1.75 o
  -1   0  11      139.11      113.95      7.89 o
   0   0  11        9.20       11.05      3.92 o
   1   0  11       49.45       50.75      6.66 o
   2   0  11       16.47        9.30      5.04 o
   3   0  11        0.41       -0.93      2.53 o
   4   0  11       20.63       26.87      6.80 o
  -5   1  11        1.01       -0.92      3.05 o
  -4   1  11       13.09        3.05      2.98 o
  -3   1  11       25.80       25.25      4.49 o
  -2   1  11        1.75        0.93      1.31 o
  -1   1  11        0.01        0.38      2.01 o
   0   1  11      245.41      241.74     10.88 o
   1   1  11      444.03      477.26     16.18 o
   2   1  11       18.48       16.25      4.54 o
   3   1  11       44.89       46.19      9.32 o
   4   1  11        0.05       -2.02      2.41 o
  -4   2  11       35.37       31.25      5.55 o
  -3   2  11       86.34       80.29      6.52 o
  -2   2  11       32.78       25.79      4.06 o
  -1   2  11      226.12      236.14      6.97 o
   0   2  11       94.16      103.57      7.44 o
   1   2  11      253.77      282.11     12.09 o
   2   2  11      161.79      178.97     10.23 o
   3   2  11        3.19       12.02      4.64 o
  -4   3  11        0.56       -0.15      2.72 o
  -3   3  11        0.01        0.44      2.40 o
  -2   3  11        0.00        2.99      2.45 o
  -1   3  11       81.27       78.43      6.42 o
   0   3  11      359.89      386.23      9.14 o
   1   3  11       22.24       21.57      4.57 o
   2   3  11        8.49       12.56      3.83 o
   3   3  11        7.03        7.79      3.62 o
   4   3  11        6.40        7.03      4.31 o
   5   3  11        5.40        0.29      4.22 o
  -3   4  11       19.89       13.50      3.98 o
  -2   4  11       37.48       24.46      4.98 o
  -1   4  11       53.26       68.61      6.51 o
   0   4  11       47.02       53.46      8.12 o
   1   4  11       51.47       61.28      4.10 o
   2   4  11       74.32       58.52      6.70 o
   3   4  11        0.09       -2.01      2.99 o
   4   4  11       20.93       23.27      5.55 o
   5   4  11        1.97        1.17      4.22 o
  -2   5  11        0.05       -0.93      3.08 o
  -1   5  11       31.05       35.50      6.33 o
   0   5  11       12.75       17.07      4.61 o
   1   5  11       22.61       30.92      8.55 o
   2   5  11        3.50       -0.47      3.04 o
   3   5  11       25.89       21.84      5.13 o
   4   5  11       41.85       42.93      6.93 o
   5   5  11        1.37       -1.95      4.01 o
  -1   6  11       26.11       25.57      5.89 o
   0   6  11        9.44       11.84      4.31 o
   1   6  11       39.52       50.47      6.79 o
   2   6  11       52.97       52.26     13.18 o
   3   6  11       15.37       10.64      4.21 o
   4   6  11       29.41       24.56      6.10 o
   0   7  11        4.29        8.36      4.96 o
   1   7  11        9.40        7.65      3.88 o
   2   7  11       13.03       22.02      5.49 o
   3   7  11        3.43        5.56      4.30 o
  -3  -2  12        1.09        5.06      4.67 o
  -2  -2  12       65.59       61.74      8.66 o
  -1  -2  12        3.81        4.49      4.16 o
   0  -2  12       34.21       31.05      6.63 o
   1  -2  12       18.48       12.16      5.56 o
  -4  -1  12       18.68       26.93      4.46 o
  -3  -1  12        1.32        1.31      3.95 o
  -2  -1  12       16.38       16.49      5.40 o
  -1  -1  12        1.58        5.02      3.83 o
   0  -1  12       53.06       35.49      6.25 o
   1  -1  12        1.75        3.41      4.13 o
   2  -1  12        3.57        7.23      5.03 o
  -4   0  12        0.51        1.97      3.14 o
  -3   0  12        1.45       -0.14      1.94 o
  -2   0  12        4.77        0.99      3.22 o
  -1   0  12       12.82       13.38      4.03 o
   0   0  12       38.13       36.62      5.88 o
   1   0  12       43.43       36.80      6.36 o
   2   0  12       47.30       30.89      6.79 o
   3   0  12        0.07       -2.31      2.31 o
  -4   1  12       40.34       33.25      5.85 o
  -3   1  12       14.77       14.41      3.73 o
  -2   1  12       42.44       40.52      3.66 o
  -1   1  12       99.38       71.26      6.28 o
   0   1  12       46.67       34.44      5.67 o
   1   1  12      254.10      236.81     12.17 o
   2   1  12       79.07       66.12      7.80 o
   3   1  12       39.55       38.54      7.02 o
  -4   2  12        5.47        3.23      2.95 o
  -3   2  12       22.49       15.87      4.00 o
  -2   2  12        0.04        2.43      1.98 o
  -1   2  12        0.04       -0.96      2.43 o
   0   2  12      165.02      147.10      9.05 o
   1   2  12      158.39      147.10      9.44 o
   2   2  12        6.38        6.76      3.95 o
   3   2  12       18.00       14.41      5.34 o
   4   2  12        0.02       -3.89      4.09 o
  -3   3  12       37.61       39.25      6.13 o
  -2   3  12        8.70        7.94      3.16 o
  -1   3  12       90.07      105.79      7.61 o
   0   3  12        4.98        3.65      3.14 o
   1   3  12      181.01      206.03     10.81 o
   2   3  12       27.59       28.56      5.55 o
   3   3  12       18.13       20.59      5.43 o
   4   3  12        2.24       -0.59      3.97 o
  -3   4  12        4.69       -0.59      3.04 o
  -2   4  12        2.65        3.34      3.16 o
  -1   4  12        4.13        4.60      3.28 o
   0   4  12       36.32       38.84      5.77 o
   1   4  12       12.65       17.43      4.42 o
   2   4  12       30.08       32.15      5.79 o
   3   4  12        0.65        0.29      3.68 o
   4   4  12        0.61       -0.84      3.71 o
  -2   5  12        1.07        5.34      3.94 o
  -1   5  12       44.27       47.68      6.94 o
   0   5  12        0.46        4.24      3.44 o
   1   5  12       34.43       39.29      6.15 o
   2   5  12       62.72       62.11      7.55 o
   3   5  12       37.73       32.89      6.28 o
   4   5  12       34.25       33.56      6.76 o
   0   6  12        0.20       -2.75      2.75 o
   1   6  12        0.60        1.97      3.23 o
   2   6  12        9.81       11.05      4.31 o
   3   6  12        7.45        4.16      3.92 o
  -3  -1  13        1.77        0.09      4.48 o
  -2  -1  13        1.69        2.55      3.73 o
  -1  -1  13        0.09        3.10      4.03 o
   0  -1  13        0.82       -1.31      3.56 o
   1  -1  13        0.02       -2.31      4.18 o
  -3   0  13       38.25       28.29      6.07 o
  -2   0  13        4.93        1.70      3.37 o
  -1   0  13        1.92        4.81      3.70 o
   0   0  13       51.26       58.86      7.62 o
   1   0  13        6.26        5.89      4.51 o
   2   0  13       87.49      100.03      9.67 o
  -3   1  13       50.91       42.61      5.88 o
  -2   1  13       17.05       14.50      4.39 o
  -1   1  13        0.02        2.01      3.14 o
   0   1  13       53.46       61.72      7.49 o
   1   1  13       33.00       28.32      6.00 o
   2   1  13       73.16       70.98      8.40 o
  -3   2  13        2.96        1.04      2.81 o
  -2   2  13       44.73       27.97      4.95 o
  -1   2  13        0.01       -0.08      2.83 o
   0   2  13       12.53       19.97      4.84 o
   1   2  13        5.17        9.93      4.12 o
   2   2  13       23.88       33.28      6.46 o
   3   2  13       14.88       15.47      5.34 o
  -2   3  13        3.60        3.73      2.99 o
   0   3  13       58.34       68.88      7.25 o
   1   3  13       10.74        9.15      4.04 o
   2   3  13       10.85       11.51      4.61 o
   3   3  13       23.66       18.44      5.50 o
  -2   4  13       31.16       28.51      5.37 o
  -1   4  13        0.19        0.63      2.74 o
   1   4  13       14.62       19.91      4.81 o
   2   4  13        0.27       -0.05      3.32 o
   3   4  13       38.07       34.98      6.72 o
  -1   5  13       29.96       35.37      6.58 o
   0   5  13       34.15       51.37      7.26 o
   2   5  13        4.09        3.43      4.04 o
   3   5  13       20.72       28.27      6.52 o
  -1   0  14       10.16        8.82      4.37 o
   0   0  14        6.70        5.34      4.37 o
  -2   1  14        0.58        1.68      3.65 o
  -1   1  14       17.68       14.82      4.93 o
   0   1  14        0.31        1.71      3.97 o
   1   1  14        3.76        9.12      4.76 o
  -1   2  14        1.65        0.92      3.34 o
   0   2  14       34.60       30.12      6.00 o
   1   2  14        5.36        7.66      4.28 o
   2   2  14       43.60       48.31      7.68 o
   0   3  14        0.08        0.00      3.16 o
   1   3  14        0.25        3.79      3.86 o
   2   3  14        2.42        3.34      4.36 o
   1   4  14        3.03        2.25      3.82 o
   2   4  14       22.62       29.92      6.39 o
 
